# Supplementary material for: Effects of Proteases from Pineapple and Papaya on Protein Digestive Capacity and Gut Microbiota in Healthy C57BL/6 Mice and Dose-Manner Response on Mucosal Permeability in Human Reconstructed Intestinal 3D Tissue Model
Source: Metabolites. 2022 Oct 26;12(11):1027. doi: 10.3390/metabo12111027 (PMC9696696; doi:10.3390/metabo12111027)
Supplement: Supplementary file 1 [file metabolites-12-01027-s001.zip]

Archive with 11 entries (9 files):
- Figure S1_Experimental design of the animal study.pdf
- Figure S2_Alpha diversity (Chao1, Shannon), PCoA.pdf
- Table S1_OTU table.xlsx
- Table S2_Animal studies.xlsx
- __MACOSX/
- __MACOSX/Supplementary files/
- __MACOSX/Supplementary files/._.DS_Store
- __MACOSX/Supplementary files/._Figure S1_Experimental design of the animal study.docx
- __MACOSX/Supplementary files/._Figure S2_Alpha diversity (Chao1, Shannon), PCoA.pdf
- __MACOSX/Supplementary files/._Table S1_OTU table.xlsx
- __MACOSX/Supplementary files/._Table S2_Animal studies.xlsx
