# Supplementary material for: Effects of Proteases from Pineapple and Papaya on Protein Digestive Capacity and Gut Microbiota in Healthy C57BL/6 Mice and Dose-Manner Response on Mucosal Permeability in Human Reconstructed Intestinal 3D Tissue Model
Source: Metabolites. 2022 Oct 26;12(11):1027. doi: 10.3390/metabo12111027 (PMC9696696; doi:10.3390/metabo12111027)
Supplement: Supplementary file 1 [file metabolites-12-01027-s001.zip › Table S1_OTU table.xlsx]

## Sheet: OTU_bromelain exp 
OTUtable_bromelain
Map and biom for Bromelain experiment
Map info:
#SampleID	BMUVRL	KPQTWW	GOUYOC	BTVDDD	QFWGRE	CPZGOQ	CJLCAJ	WCNEKN	IFQXSA	NVDLVI	INFNFK	SABHIC	BBUBZF
Treatment	water	water	water	water	bromelain	bromelain	bromelain	bromelain	water	water	bromelain	bromelain	bromelain
Gender	male	male	male	male	male	male	male	male	male	male	male	male	male
Litter	L1	L1	L1	L1	L1	L1	L1	L1	L2	L2	L2	L2	L2
Material	cecal	cecal	cecal	cecal	cecal	cecal	cecal	cecal	cecal	cecal	cecal	cecal	cecal
Biom info:
#OTU ID	BMUVRL	KPQTWW	GOUYOC	BTVDDD	QFWGRE	CPZGOQ	CJLCAJ	WCNEKN	IFQXSA	NVDLVI	INFNFK	SABHIC	BBUBZF	taxonomy
587269	5550	2203	1523	2153	712	308	1799	2823	1930	2032	6683	18042	9311	k__Bacteria; p__Firmicutes; c__Clostridia; o__Clostridiales; f__Lachnospiraceae; g__Blautia; s__producta
429917	90	33	70	104	27	47	56	124	151	7	114	416	171	k__Bacteria; p__Bacteroidetes; c__Bacteroidia; o__Bacteroidales; f__S24-7; g__; s__
336632	69	39	90	55	70	75	79	150	58	45	176	98	142	k__Bacteria; p__Verrucomicrobia; c__Verrucomicrobiae; o__Verrucomicrobiales; f__Verrucomicrobiaceae; g__Akkermansia; s__muciniphila
348362	66	39	22	25	11	0	32	35	26	20	60	194	86	k__Bacteria; p__Firmicutes; c__Clostridia; o__Clostridiales; f__Lachnospiraceae; g__Blautia; s__producta
535601	779	1231	782	1922	872	1682	2212	3748	654	1630	3415	2637	1488	k__Bacteria; p__Firmicutes; c__Clostridia; o__Clostridiales; f__Lachnospiraceae; g__; s__
189076	44	33	17	24	39	18	33	45	0	0	0	0	0	k__Bacteria; p__Proteobacteria; c__Betaproteobacteria; o__Burkholderiales; f__Alcaligenaceae; g__Sutterella; s__
34757	6906	1041	5057	3195	1488	4920	3367	5316	6875	7101	7933	4913	4966	k__Bacteria; p__Proteobacteria; c__Epsilonproteobacteria; o__Campylobacterales; f__Helicobacteraceae; g__Helicobacter; s__apodemus
380534	28	21	33	41	16	27	37	40	42	0	56	183	80	k__Bacteria; p__Bacteroidetes; c__Bacteroidia; o__Bacteroidales; f__S24-7; g__; s__
355746	2712	3484	244	4732	1385	619	4023	2819	16146	233	2010	9524	5065	k__Bacteria; p__Bacteroidetes; c__Bacteroidia; o__Bacteroidales; f__S24-7; g__; s__
583656	160	107	36	163	73	54	199	276	30	51	277	88	108	k__Bacteria; p__Bacteroidetes; c__Bacteroidia; o__Bacteroidales; f__Bacteroidaceae; g__Bacteroides; s__
363731	152	141	200	135	174	186	233	373	91	150	368	302	244	k__Bacteria; p__Verrucomicrobia; c__Verrucomicrobiae; o__Verrucomicrobiales; f__Verrucomicrobiaceae; g__Akkermansia; s__muciniphila
579851	28	0	0	0	6	0	0	0	21	28	0	25	0	k__Bacteria; p__Firmicutes; c__Erysipelotrichi; o__Erysipelotrichales; f__Erysipelotrichaceae; g__[Eubacterium]; s__dolichum
628226	160	149	88	150	271	522	555	864	362	152	579	936	492	k__Bacteria; p__Firmicutes; c__Clostridia; o__Clostridiales; f__Peptostreptococcaceae; g__; s__
270391	342	105	0	266	264	0	515	277	0	2648	399	1032	823	k__Bacteria; p__Bacteroidetes; c__Bacteroidia; o__Bacteroidales; f__Rikenellaceae; g__; s__
556126	101	100	383	175	173	444	173	200	480	201	407	351	151	k__Bacteria; p__Bacteroidetes; c__Bacteroidia; o__Bacteroidales; f__Bacteroidaceae; g__Bacteroides; s__
311173	1503	212	947	621	289	1101	742	1129	1419	1520	1699	1086	1091	k__Bacteria; p__Proteobacteria; c__Epsilonproteobacteria; o__Campylobacterales; f__Helicobacteraceae; g__Helicobacter; s__pullorum
235262	108	91	13	0	42	51	139	60	37	72	82	512	109	k__Bacteria; p__Actinobacteria; c__Actinobacteria; o__Bifidobacteriales; f__Bifidobacteriaceae; g__Bifidobacterium; s__adolescentis
342873	10	0	204	21	9	660	19	30	37	39	57	24	0	k__Bacteria; p__Bacteroidetes; c__Bacteroidia; o__Bacteroidales; f__Porphyromonadaceae; g__Parabacteroides; s__
535375	335	279	388	357	262	189	384	523	940	411	676	484	671	k__Bacteria; p__Bacteroidetes; c__Bacteroidia; o__Bacteroidales; f__Bacteroidaceae; g__Bacteroides; s__ovatus
1111294	521	493	1198	605	387	764	527	851	4223	963	1400	1455	1435	k__Bacteria; p__Proteobacteria; c__Gammaproteobacteria; o__Enterobacteriales; f__Enterobacteriaceae; g__; s__
339549	17	24	0	46	12	0	30	0	21	0	0	61	17	k__Bacteria; p__Bacteroidetes; c__Bacteroidia; o__Bacteroidales; f__S24-7; g__; s__
696563	46	34	19	0	29	0	21	27	17	22	55	140	89	k__Bacteria; p__Firmicutes; c__Clostridia; o__Clostridiales; f__Lachnospiraceae; g__Blautia; s__producta
390633	22	6	15	44	10	17	31	29	43	0	46	145	62	k__Bacteria; p__Bacteroidetes; c__Bacteroidia; o__Bacteroidales; f__S24-7; g__; s__
114111	88	22	13	18	46	150	12	73	0	338	19	0	142	k__Bacteria; p__Proteobacteria; c__Alphaproteobacteria; o__RF32; f__; g__; s__
353782	5101	4176	13498	9378	3430	23243	8288	10566	21976	7747	18784	16980	7440	k__Bacteria; p__Bacteroidetes; c__Bacteroidia; o__Bacteroidales; f__Bacteroidaceae; g__Bacteroides; s__
321735	35787	22129	31948	36958	14916	49825	52642	71166	2292	1636	21695	51214	31388	k__Bacteria; p__Bacteroidetes; c__Bacteroidia; o__Bacteroidales; f__S24-7; g__; s__
314406	13	0	211	19	0	650	15	33	34	40	67	26	0	k__Bacteria; p__Bacteroidetes; c__Bacteroidia; o__Bacteroidales; f__Porphyromonadaceae; g__Parabacteroides; s__
421792	2111	1529	1303	1929	771	126	1756	2626	13148	413	10953	3297	1673	k__Bacteria; p__Bacteroidetes; c__Bacteroidia; o__Bacteroidales; f__S24-7; g__; s__
2897325	161	90	181	217	228	282	194	753	17	326	302	213	773	k__Bacteria; p__Proteobacteria; c__Deltaproteobacteria; o__Desulfovibrionales; f__Desulfovibrionaceae; g__Bilophila; s__
584241	14	0	25	0	6	38	0	0	479	9	38	26	45	k__Bacteria; p__Firmicutes; c__Bacilli; o__Lactobacillales; f__Enterococcaceae; g__Enterococcus; s__casseliflavus
199534	46	30	19	64	23	0	65	91	0	78	66	175	84	k__Bacteria; p__Bacteroidetes; c__Bacteroidia; o__Bacteroidales; f__Rikenellaceae; g__; s__
291794	16	7	0	0	0	0	0	0	0	11	0	50	25	k__Bacteria; p__Firmicutes; c__Clostridia; o__Clostridiales; f__Lachnospiraceae; g__; s__
548587	1349	524	215	461	198	0	443	558	1062	1204	988	1917	538	k__Bacteria; p__Firmicutes; c__Erysipelotrichi; o__Erysipelotrichales; f__Erysipelotrichaceae; g__[Eubacterium]; s__dolichum
353012	150	356	66	908	222	0	1321	584	0	0	0	0	0	k__Bacteria; p__Bacteroidetes; c__Bacteroidia; o__Bacteroidales; f__S24-7; g__; s__
261350	2091	2054	1749	2861	1125	949	2299	3714	1065	238	13630	7292	9339	k__Bacteria; p__Bacteroidetes; c__Bacteroidia; o__Bacteroidales; f__S24-7; g__; s__
273232	12457	6772	11586	9550	5902	13433	13186	24829	7791	6525	26528	18140	17804	k__Bacteria; p__Verrucomicrobia; c__Verrucomicrobiae; o__Verrucomicrobiales; f__Verrucomicrobiaceae; g__Akkermansia; s__muciniphila
381979	356	172	285	421	85	215	300	513	551	35	466	1905	836	k__Bacteria; p__Bacteroidetes; c__Bacteroidia; o__Bacteroidales; f__S24-7; g__; s__
348038	637	671	66	910	226	17	1217	2906	0	889	345	122	383	k__Bacteria; p__Bacteroidetes; c__Bacteroidia; o__Bacteroidales; f__S24-7; g__; s__
277143	129	72	11	207	41	0	216	50	0	24	62	33	28	k__Bacteria; p__Firmicutes; c__Erysipelotrichi; o__Erysipelotrichales; f__Erysipelotrichaceae; g__Allobaculum; s__
578016	14	0	33	12	8	52	14	19	16	27	20	0	0	k__Bacteria; p__Bacteroidetes; c__Bacteroidia; o__Bacteroidales; f__Porphyromonadaceae; g__Parabacteroides; s__distasonis
276149	203	85	11	84	293	17	112	133	235	72	129	132	281	k__Bacteria; p__Bacteroidetes; c__Bacteroidia; o__Bacteroidales; f__Porphyromonadaceae; g__Parabacteroides; s__
339013	3218	1598	14741	2814	849	8260	1574	2742	57803	14967	18613	19898	31433	k__Bacteria; p__Bacteroidetes; c__Bacteroidia; o__Bacteroidales; f__Bacteroidaceae; g__Bacteroides; s__
179814	97	73	97	69	60	73	86	141	48	57	133	79	111	k__Bacteria; p__Verrucomicrobia; c__Verrucomicrobiae; o__Verrucomicrobiales; f__Verrucomicrobiaceae; g__Akkermansia; s__muciniphila
583117	3950	2953	270	4435	1672	697	5283	6659	372	1219	6153	1742	1956	k__Bacteria; p__Bacteroidetes; c__Bacteroidia; o__Bacteroidales; f__Bacteroidaceae; g__Bacteroides; s__
330772	45	304	100	569	311	0	819	1005	29	8	2101	2222	531	k__Bacteria; p__Bacteroidetes; c__Bacteroidia; o__Bacteroidales; f__S24-7; g__; s__
588471	21	10	16	26	9	26	0	33	22	11	46	29	21	k__Bacteria; p__Verrucomicrobia; c__Verrucomicrobiae; o__Verrucomicrobiales; f__Verrucomicrobiaceae; g__Akkermansia; s__muciniphila
262095	204	180	0	192	71	0	96	79	0	305	18	717	0	k__Bacteria; p__Firmicutes; c__Erysipelotrichi; o__Erysipelotrichales; f__Erysipelotrichaceae; g__; s__
351095	15	13	0	0	0	0	0	0	0	0	0	45	21	k__Bacteria; p__Firmicutes; c__Clostridia; o__Clostridiales; f__Ruminococcaceae; g__; s__
593043	44	37	58	23	153	43	39	74	30	38	74	50	66	k__Bacteria; p__Verrucomicrobia; c__Verrucomicrobiae; o__Verrucomicrobiales; f__Verrucomicrobiaceae; g__Akkermansia; s__muciniphila
3319464	82	15	53	26	32	58	40	52	48	83	78	54	51	k__Bacteria; p__Proteobacteria; c__Epsilonproteobacteria; o__Campylobacterales; f__Helicobacteraceae; g__; s__
585914	655	332	1911	730	357	3798	653	1294	749	1690	1511	686	1170	k__Bacteria; p__Bacteroidetes; c__Bacteroidia; o__Bacteroidales; f__Porphyromonadaceae; g__Parabacteroides; s__distasonis
263518	142	261	403	307	252	643	586	792	240	499	900	1534	766	k__Bacteria; p__Proteobacteria; c__Deltaproteobacteria; o__Desulfovibrionales; f__Desulfovibrionaceae; g__; s__
376862	19	0	0	13	7	0	33	26	0	0	0	0	0	k__Bacteria; p__Firmicutes; c__Clostridia; o__Clostridiales; f__Clostridiaceae; g__Candidatus Arthromitus; s__
4345850	668	557	46	721	258	121	863	1043	53	166	885	271	288	k__Bacteria; p__Bacteroidetes; c__Bacteroidia; o__Bacteroidales; f__Bacteroidaceae; g__Bacteroides; s__
357046	26	12	0	40	26	0	37	70	16	0	51	47	0	k__Bacteria; p__Bacteroidetes; c__Bacteroidia; o__Bacteroidales; f__Rikenellaceae; g__; s__
554338	13	0	0	0	0	0	0	0	0	9	18	60	22	k__Bacteria; p__Firmicutes; c__Clostridia; o__Clostridiales; f__Lachnospiraceae; g__Blautia; s__producta
359809	7476	3741	4415	5339	3010	2378	6798	8530	0	0	0	0	0	k__Bacteria; p__Proteobacteria; c__Betaproteobacteria; o__Burkholderiales; f__Alcaligenaceae; g__Sutterella; s__
343853	71	73	33	68	29	101	119	250	0	0	351	58	35	k__Bacteria; p__Bacteroidetes; c__Bacteroidia; o__Bacteroidales; f__S24-7; g__; s__
588197	0	19	0	14	0	0	18	0	0	0	43	0	0	k__Bacteria; p__Firmicutes; c__Bacilli; o__Lactobacillales; f__Lactobacillaceae; g__Lactobacillus; s__
439880	0	37	0	0	0	0	16	0	0	0	0	0	0	k__Bacteria; p__Firmicutes; c__Clostridia; o__Clostridiales; f__Ruminococcaceae; g__Oscillospira; s__
308598	0	24	0	0	73	0	17	0	0	7	0	0	0	k__Bacteria; p__Bacteroidetes; c__Bacteroidia; o__Bacteroidales; f__Bacteroidaceae; g__Bacteroides; s__ovatus
216524	0	11	0	0	0	0	23	0	0	0	26	20	0	k__Bacteria; p__Bacteroidetes; c__Bacteroidia; o__Bacteroidales; f__S24-7; g__; s__
259772	0	26	31	42	11	26	56	35	0	51	256	69	109	k__Bacteria; p__Firmicutes; c__Clostridia; o__Clostridiales; f__Lachnospiraceae; g__Coprococcus; s__
564806	0	66	443	333	86	5863	305	298	0	0	206	55	0	k__Bacteria; p__Firmicutes; c__Clostridia; o__Clostridiales; f__; g__; s__
196672	0	9	0	0	0	0	0	0	0	0	0	0	0	k__Bacteria; p__Bacteroidetes; c__Bacteroidia; o__Bacteroidales; f__S24-7; g__; s__
342962	0	7	0	0	0	0	17	0	0	0	0	0	0	k__Bacteria; p__Bacteroidetes; c__Bacteroidia; o__Bacteroidales; f__S24-7; g__; s__
592160	0	225	90	58	46	41	218	243	0	10	110	53	32	k__Bacteria; p__Firmicutes; c__Bacilli; o__Lactobacillales; f__Lactobacillaceae; g__Lactobacillus; s__
4467447	0	6	0	0	0	0	15	19	64	25	21	24	32	k__Bacteria; p__Bacteroidetes; c__Bacteroidia; o__Bacteroidales; f__Bacteroidaceae; g__Bacteroides; s__
692154	0	7	0	0	0	0	0	0	0	0	17	0	0	k__Bacteria; p__Firmicutes; c__Bacilli; o__Lactobacillales; f__Lactobacillaceae; g__Lactobacillus; s__
1107027	0	28	25	12	94	74	28	30	76	184	117	147	87	k__Bacteria; p__Firmicutes; c__Bacilli; o__Lactobacillales; f__Lactobacillaceae; g__Lactobacillus; s__
192684	0	12	39	0	0	0	0	0	101	46	46	57	64	k__Bacteria; p__Bacteroidetes; c__Bacteroidia; o__Bacteroidales; f__Bacteroidaceae; g__Bacteroides; s__
10512	0	0	26	10	22	27	12	89	0	0	263	81	0	k__Bacteria; p__Proteobacteria; c__Deltaproteobacteria; o__Desulfovibrionales; f__Desulfovibrionaceae; g__Desulfovibrio; s__
234488	0	0	13	0	0	0	0	0	33	14	0	0	34	k__Bacteria; p__Bacteroidetes; c__Bacteroidia; o__Bacteroidales; f__Bacteroidaceae; g__Bacteroides; s__
113978	0	0	11	0	10	35	16	95	0	0	210	95	0	k__Bacteria; p__Proteobacteria; c__Deltaproteobacteria; o__Desulfovibrionales; f__Desulfovibrionaceae; g__Desulfovibrio; s__
701221	0	0	21	0	13	15	0	0	0	0	0	0	0	k__Bacteria; p__Firmicutes; c__Clostridia; o__Clostridiales; f__Lachnospiraceae; g__Roseburia; s__
332317	0	0	10	12	5	0	12	0	45	8	0	0	22	k__Bacteria; p__Bacteroidetes; c__Bacteroidia; o__Bacteroidales; f__Bacteroidaceae; g__Bacteroides; s__
577377	0	0	33	0	20	25	0	0	61	6	0	24	0	k__Bacteria; p__Bacteroidetes; c__Bacteroidia; o__Bacteroidales; f__Bacteroidaceae; g__Bacteroides; s__
308957	0	0	0	11	0	0	0	0	0	0	0	0	0	k__Bacteria; p__Bacteroidetes; c__Bacteroidia; o__Bacteroidales; f__Rikenellaceae; g__; s__
1992	0	0	0	10	0	0	0	0	0	0	0	0	0	k__Bacteria; p__Bacteroidetes; c__Bacteroidia; o__Bacteroidales; f__Bacteroidaceae; g__Bacteroides; s__
331720	0	0	0	65	23	115	544	64	0	0	36	3734	0	k__Bacteria; p__Bacteroidetes; c__Bacteroidia; o__Bacteroidales; f__S24-7; g__; s__
381666	0	0	0	14	12	0	0	0	0	0	0	0	0	k__Bacteria; p__Cyanobacteria; c__4C0d-2; o__YS2; f__; g__; s__
199190	0	0	0	0	5	0	0	0	33	11	0	0	17	k__Bacteria; p__Bacteroidetes; c__Bacteroidia; o__Bacteroidales; f__Bacteroidaceae; g__Bacteroides; s__
851323	0	0	0	0	5	40	0	0	0	7	0	0	0	k__Bacteria; p__Bacteroidetes; c__Bacteroidia; o__Bacteroidales; f__Porphyromonadaceae; g__Parabacteroides; s__
460953	0	0	0	0	5	0	0	0	42	0	33	0	0	k__Bacteria; p__Bacteroidetes; c__Bacteroidia; o__Bacteroidales; f__S24-7; g__; s__
423455	0	0	0	0	21	0	0	42	0	0	175	486	136	k__Bacteria; p__Bacteroidetes; c__Bacteroidia; o__Bacteroidales; f__S24-7; g__; s__
2435303	0	0	0	0	8	0	0	0	0	0	26	0	0	k__Bacteria; p__Bacteroidetes; c__Bacteroidia; o__Bacteroidales; f__S24-7; g__; s__
4120404	0	0	0	0	10	0	0	0	0	0	0	0	0	k__Bacteria; p__Proteobacteria; c__Betaproteobacteria; o__Burkholderiales; f__Alcaligenaceae; g__Sutterella; s__
606927	0	0	0	0	9	0	0	0	0	0	0	0	0	k__Bacteria; p__Firmicutes; c__Clostridia; o__Clostridiales; f__Peptostreptococcaceae; g__[Clostridium]; s__difficile
564140	0	0	0	0	6	15	19	17	21	11	0	0	0	k__Bacteria; p__Bacteroidetes; c__Bacteroidia; o__Bacteroidales; f__Porphyromonadaceae; g__Parabacteroides; s__distasonis
348821	0	0	0	0	18	0	0	31	0	77	850	1843	167	k__Bacteria; p__Bacteroidetes; c__Bacteroidia; o__Bacteroidales; f__S24-7; g__; s__
554303	0	0	0	0	0	78	0	0	0	0	0	0	0	k__Bacteria; p__Firmicutes; c__Clostridia; o__Clostridiales; f__Ruminococcaceae; g__; s__
568118	0	0	0	0	0	23	0	0	0	0	0	0	0	k__Bacteria; p__Bacteroidetes; c__Bacteroidia; o__Bacteroidales; f__Prevotellaceae; g__Prevotella; s__copri
195123	0	0	0	0	0	20	0	0	0	0	0	0	0	k__Bacteria; p__Bacteroidetes; c__Bacteroidia; o__Bacteroidales; f__Porphyromonadaceae; g__Parabacteroides; s__
341752	0	0	0	0	0	0	12	0	0	6	0	0	0	k__Bacteria; p__Firmicutes; c__Clostridia; o__Clostridiales; f__Lachnospiraceae; g__; s__
331772	0	0	0	0	0	0	20	42	0	8	109	19	149	k__Bacteria; p__Bacteroidetes; c__Bacteroidia; o__Bacteroidales; f__S24-7; g__; s__
1107018	0	0	0	0	0	0	0	258	2059	183	2111	506	2471	k__Bacteria; p__Bacteroidetes; c__Bacteroidia; o__Bacteroidales; f__S24-7; g__; s__
358781	0	0	0	0	0	0	0	27	0	0	0	0	0	k__Bacteria; p__Firmicutes; c__Clostridia; o__Clostridiales; f__Ruminococcaceae; g__; s__
213147	0	0	0	0	0	0	0	0	44	0	0	0	0	k__Bacteria; p__Bacteroidetes; c__Bacteroidia; o__Bacteroidales; f__S24-7; g__; s__
195508	0	0	0	0	0	0	0	0	16	8	0	0	0	k__Bacteria; p__Bacteroidetes; c__Bacteroidia; o__Bacteroidales; f__Bacteroidaceae; g__Bacteroides; s__caccae
1111582	0	0	0	0	0	0	0	0	31	0	0	0	0	k__Bacteria; p__Firmicutes; c__Bacilli; o__Lactobacillales; f__Enterococcaceae; g__Enterococcus; s__
304408	0	0	0	0	0	0	0	0	21	0	24	0	0	k__Bacteria; p__Bacteroidetes; c__Bacteroidia; o__Bacteroidales; f__S24-7; g__; s__
567928	0	0	0	0	0	0	0	0	17	0	0	0	0	k__Bacteria; p__Firmicutes; c__Bacilli; o__Lactobacillales; f__Streptococcaceae; g__; s__
1105376	0	0	0	0	0	0	0	0	4679	1508	4314	4286	5776	k__Bacteria; p__Proteobacteria; c__Betaproteobacteria; o__Burkholderiales; f__Alcaligenaceae; g__Sutterella; s__
589071	0	0	0	0	0	0	0	0	179	21	25	0	0	k__Bacteria; p__Bacteroidetes; c__Bacteroidia; o__Bacteroidales; f__Bacteroidaceae; g__Bacteroides; s__uniformis
356164	0	0	0	0	0	0	0	0	57	0	24	0	0	k__Bacteria; p__Bacteroidetes; c__Bacteroidia; o__Bacteroidales; f__Bacteroidaceae; g__Bacteroides; s__acidifaciens
331717	0	0	0	0	0	0	0	0	18	7	0	0	15	k__Bacteria; p__Bacteroidetes; c__Bacteroidia; o__Bacteroidales; f__Bacteroidaceae; g__Bacteroides; s__acidifaciens
316629	0	0	0	0	0	0	0	0	72	0	0	0	0	k__Bacteria; p__Bacteroidetes; c__Bacteroidia; o__Bacteroidales; f__S24-7; g__; s__
183750	0	0	0	0	0	0	0	0	16	0	0	0	0	k__Bacteria; p__Bacteroidetes; c__Bacteroidia; o__Bacteroidales; f__S24-7; g__; s__
195258	0	0	0	0	0	0	0	0	24	17	0	0	0	k__Bacteria; p__Bacteroidetes; c__Bacteroidia; o__Bacteroidales; f__Bacteroidaceae; g__Bacteroides; s__
274749	0	0	0	0	0	0	0	0	76	8	73	0	92	k__Bacteria; p__Bacteroidetes; c__Bacteroidia; o__Bacteroidales; f__S24-7; g__; s__
4348151	0	0	0	0	0	0	0	0	19	0	0	0	0	k__Bacteria; p__Firmicutes; c__Bacilli; o__Lactobacillales; f__; g__; s__
11054	0	0	0	0	0	0	0	0	0	7	0	0	0	k__Bacteria; p__Proteobacteria; c__Epsilonproteobacteria; o__Campylobacterales; f__Helicobacteraceae; g__; s__
325850	0	0	0	0	0	0	0	0	0	100	52	33	0	k__Bacteria; p__Proteobacteria; c__Alphaproteobacteria; o__RF32; f__; g__; s__
587530	0	0	0	0	0	0	0	0	0	7	0	19	0	k__Bacteria; p__Firmicutes; c__Erysipelotrichi; o__Erysipelotrichales; f__Erysipelotrichaceae; g__[Eubacterium]; s__dolichum
332666	0	0	0	0	0	0	0	0	0	30	834	1994	700	k__Bacteria; p__Bacteroidetes; c__Bacteroidia; o__Bacteroidales; f__S24-7; g__; s__
174727	0	0	0	0	0	0	0	0	0	7	0	0	0	k__Bacteria; p__Bacteroidetes; c__Bacteroidia; o__Bacteroidales; f__S24-7; g__; s__
245324	0	0	0	0	0	0	0	0	0	0	21	0	0	k__Bacteria; p__Actinobacteria; c__Coriobacteriia; o__Coriobacteriales; f__Coriobacteriaceae; g__Adlercreutzia; s__
585949	0	0	0	0	0	0	0	0	0	0	20	0	0	k__Bacteria; p__Proteobacteria; c__Deltaproteobacteria; o__Desulfovibrionales; f__Desulfovibrionaceae; g__Desulfovibrio; s__
1105687	0	0	0	0	0	0	0	0	0	0	92	225	0	k__Bacteria; p__Firmicutes; c__Clostridia; o__Clostridiales; f__Ruminococcaceae; g__Oscillospira; s__
338644	0	0	0	0	0	0	0	0	0	0	22	0	0	k__Bacteria; p__Actinobacteria; c__Coriobacteriia; o__Coriobacteriales; f__Coriobacteriaceae; g__Adlercreutzia; s__
276861	0	0	0	0	0	0	0	0	0	0	124	292	93	k__Bacteria; p__Bacteroidetes; c__Bacteroidia; o__Bacteroidales; f__S24-7; g__; s__
826541	0	0	0	0	0	0	0	0	0	0	17	0	0	k__Bacteria; p__Firmicutes; c__Clostridia; o__Clostridiales; f__; g__; s__
175706	0	0	0	0	0	0	0	0	0	0	408	120	34	k__Bacteria; p__Bacteroidetes; c__Bacteroidia; o__Bacteroidales; f__S24-7; g__; s__
206324	0	0	0	0	0	0	0	0	0	0	0	19	0	k__Bacteria; p__Bacteroidetes; c__Bacteroidia; o__Bacteroidales; f__S24-7; g__; s__

## Sheet: OTU_papain exp
OTUtable_papain
Map and biom for papain
Map info:
#SampleID	FHIAI	TXSGL	LZKIF	BDQCD	TQVBN	PHLXF	ZIVIP	NODMD	EUOZJ	REMMR	IIJDV	TQACZ	HUDET	FVJUG
Treatment	papain	papain	papain	papain	papain	water	water	water	water	water	water	water	papain	papain
Gender	male	male	male	male	male	male	male	male	male	male	male	male	male	male
Material	cecum	cecum	cecum	cecum	cecum	cecum	cecum	cecum	cecum	cecum	cecum	cecum	cecum	cecum
Biom info:
#OTU ID	FHIAI	TXSGL	LZKIF	BDQCD	TQVBN	PHLXF	ZIVIP	NODMD	EUOZJ	REMMR	IIJDV	TQACZ	HUDET	FVJUG	taxonomy
206494	6045	0	134	0	2164	0	800	713	0	0	189	21	90	3651	k__Bacteria; p__Firmicutes; c__Clostridia; o__Clostridiales; f__; g__; s__
350188	13	0	0	0	0	0	0	0	0	0	0	0	0	0	k__Bacteria; p__Firmicutes; c__Clostridia; o__Clostridiales; f__; g__; s__
197790	3887	454	392	145	238	0	51	133	248	1189	0	23	109	0	k__Bacteria; p__Firmicutes; c__Clostridia; o__Clostridiales; f__; g__; s__
321251	33	34	36	45	0	18	0	0	26	17	20	19	12	13	k__Bacteria; p__Firmicutes; c__Clostridia; o__Clostridiales; f__Ruminococcaceae; g__Ruminococcus; s__
1136443	24	0	13	16	15	29	41	22	17	15	13	22	14	14	k__Bacteria; p__Deferribacteres; c__Deferribacteres; o__Deferribacterales; f__Deferribacteraceae; g__Mucispirillum; s__schaedleri
376516	33	83	20	36	15	0	0	0	46	0	0	58	29	43	k__Bacteria; p__Firmicutes; c__Clostridia; o__Clostridiales; f__; g__; s__
264240	22	16	19	15	33	0	11	14	0	0	0	0	17	16	k__Bacteria; p__Bacteroidetes; c__Bacteroidia; o__Bacteroidales; f__Rikenellaceae; g__; s__
276531	25	0	0	0	0	0	0	0	0	0	0	0	0	0	k__Bacteria; p__Firmicutes; c__Clostridia; o__Clostridiales; f__Lachnospiraceae; g__; s__
199572	1445	2184	1132	1052	3654	2162	1055	2170	963	3938	1751	2530	1037	1740	k__Bacteria; p__Bacteroidetes; c__Bacteroidia; o__Bacteroidales; f__S24-7; g__; s__
1105687	370	556	302	526	826	352	458	398	214	465	303	478	462	386	k__Bacteria; p__Firmicutes; c__Clostridia; o__Clostridiales; f__Ruminococcaceae; g__Oscillospira; s__
228310	31	0	0	0	0	0	0	0	0	0	0	0	23	0	k__Bacteria; p__Tenericutes; c__Mollicutes; o__Anaeroplasmatales; f__Anaeroplasmataceae; g__Anaeroplasma; s__
338348	81	54	19	78	27	21	50	37	14	22	71	60	44	59	k__Bacteria; p__Firmicutes; c__Clostridia; o__Clostridiales; f__Ruminococcaceae; g__Oscillospira; s__
264014	30	231	59	161	310	808	0	19	103	309	0	335	648	364	k__Bacteria; p__Firmicutes; c__Clostridia; o__Clostridiales; f__; g__; s__
830080	19	0	9	0	0	0	0	13	0	0	65	0	0	0	k__Bacteria; p__Firmicutes; c__Erysipelotrichi; o__Erysipelotrichales; f__Erysipelotrichaceae; g__; s__
276364	150	193	0	188	43	19	201	367	24	20	26	42	146	147	k__Bacteria; p__Firmicutes; c__Clostridia; o__Clostridiales; f__Lachnospiraceae; g__; s__
579750	17	17	10	18	0	46	0	0	16	0	0	41	13	0	k__Bacteria; p__Firmicutes; c__Clostridia; o__Clostridiales; f__; g__; s__
304897	15	19	0	0	30	0	0	0	0	0	0	0	0	12	k__Bacteria; p__Firmicutes; c__Clostridia; o__Clostridiales; f__; g__; s__
335330	57	16	15	40	24	19	98	16	32	45	37	0	49	16	k__Bacteria; p__Firmicutes; c__Clostridia; o__Clostridiales; f__Ruminococcaceae; g__Oscillospira; s__
381666	492	972	122	376	606	956	370	113	338	459	275	1346	471	315	k__Bacteria; p__Cyanobacteria; c__4C0d-2; o__YS2; f__; g__; s__
291063	39	29	12	40	69	0	0	21	9	0	0	17	48	37	k__Bacteria; p__Cyanobacteria; c__4C0d-2; o__YS2; f__; g__; s__
336696	53	91	42	76	23	19	39	163	0	99	36	125	45	70	k__Bacteria; p__Firmicutes; c__Clostridia; o__Clostridiales; f__Ruminococcaceae; g__; s__
307608	112	51	48	86	134	182	76	36	82	38	31	148	121	69	k__Bacteria; p__Firmicutes; c__Clostridia; o__Clostridiales; f__Ruminococcaceae; g__Oscillospira; s__
336691	525	389	105	444	163	142	258	244	87	276	201	315	229	435	k__Bacteria; p__Firmicutes; c__Clostridia; o__Clostridiales; f__Ruminococcaceae; g__; s__
266445	104	95	0	102	102	49	172	0	233	811	19	145	64	94	k__Bacteria; p__Firmicutes; c__Bacilli; o__Lactobacillales; f__Lactobacillaceae; g__Lactobacillus; s__
310877	79	115	27	89	68	77	97	35	43	40	12	117	113	56	k__Bacteria; p__Firmicutes; c__Clostridia; o__Clostridiales; f__Lachnospiraceae; g__; s__
559149	43	47	17	42	66	34	48	79	19	25	0	85	57	19	k__Bacteria; p__Cyanobacteria; c__4C0d-2; o__YS2; f__; g__; s__
1108422	1086	1842	0	424	4939	5399	2622	969	1759	3334	3074	4975	2038	1810	k__Bacteria; p__Bacteroidetes; c__Bacteroidia; o__Bacteroidales; f__S24-7; g__; s__
264734	3281	3245	2301	2476	5602	3912	3764	3842	2636	3777	5849	5437	2621	3151	k__Bacteria; p__Bacteroidetes; c__Bacteroidia; o__Bacteroidales; f__S24-7; g__; s__
300694	41	0	16	30	58	0	0	13	17	0	0	28	20	34	k__Bacteria; p__Firmicutes; c__Clostridia; o__Clostridiales; f__Peptococcaceae; g__; s__
1107027	165	160	74	234	772	103	327	765	139	113	217	724	322	379	k__Bacteria; p__Firmicutes; c__Bacilli; o__Lactobacillales; f__Lactobacillaceae; g__Lactobacillus; s__
4405128	111	113	62	130	196	103	105	210	34	90	18	247	136	78	k__Bacteria; p__Cyanobacteria; c__4C0d-2; o__YS2; f__; g__; s__
404691	36	34	26	31	15	25	70	59	12	25	43	52	21	23	k__Bacteria; p__Firmicutes; c__Clostridia; o__Clostridiales; f__Ruminococcaceae; g__Ruminococcus; s__
369555	225	144	85	145	74	125	104	134	32	179	74	170	146	109	k__Bacteria; p__Firmicutes; c__Clostridia; o__Clostridiales; f__Ruminococcaceae; g__Ruminococcus; s__
272401	758	411	387	101	724	2643	2107	1121	1166	5302	1189	2325	158	398	k__Bacteria; p__Bacteroidetes; c__Bacteroidia; o__Bacteroidales; f__S24-7; g__; s__
348875	47	42	21	57	31	34	17	30	22	25	26	45	87	53	k__Bacteria; p__Firmicutes; c__Clostridia; o__Clostridiales; f__; g__; s__
275069	31	23	12	0	18	21	0	0	0	0	0	0	23	13	k__Bacteria; p__Firmicutes; c__Clostridia; o__Clostridiales; f__; g__; s__
227788	306	28	20	35	71	122	137	0	22	96	0	1131	27	145	k__Bacteria; p__Firmicutes; c__Clostridia; o__Clostridiales; f__; g__; s__
349459	162	115	27	581	23	157	83	0	8	0	13	0	270	369	k__Bacteria; p__Firmicutes; c__Clostridia; o__Clostridiales; f__Ruminococcaceae; g__; s__
334619	16	112	0	67	31	0	0	0	0	0	0	0	72	49	k__Bacteria; p__Firmicutes; c__Clostridia; o__Clostridiales; f__Lachnospiraceae; g__; s__
466811	3248	1831	1320	2326	1361	2170	0	0	49	0	0	746	3056	1755	k__Bacteria; p__Firmicutes; c__Clostridia; o__Clostridiales; f__; g__; s__
421792	51	36	11	50	39	17	52	27	10	31	32	0	27	29	k__Bacteria; p__Bacteroidetes; c__Bacteroidia; o__Bacteroidales; f__S24-7; g__; s__
272880	67	74	27	76	22	26	40	19	10	31	13	15	83	41	k__Bacteria; p__Firmicutes; c__Clostridia; o__Clostridiales; f__; g__; s__
162539	471	257	58	150	159	0	14	2122	0	0	0	0	710	66	k__Bacteria; p__Bacteroidetes; c__Bacteroidia; o__Bacteroidales; f__Rikenellaceae; g__; s__
747987	173	378	49	1141	19	122	0	161	0	160	59	196	525	155	k__Bacteria; p__Firmicutes; c__Clostridia; o__Clostridiales; f__; g__; s__
267612	30	27	19	77	0	49	52	101	228	118	0	150	38	28	k__Bacteria; p__Firmicutes; c__Clostridia; o__Clostridiales; f__Ruminococcaceae; g__Oscillospira; s__
2216525	18	15	28	17	41	25	30	33	12	28	0	31	16	22	k__Bacteria; p__Firmicutes; c__Erysipelotrichi; o__Erysipelotrichales; f__Erysipelotrichaceae; g__; s__
1109559	21	67	0	44	35	20	0	0	0	0	0	0	28	14	k__Bacteria; p__Firmicutes; c__Clostridia; o__Clostridiales; f__; g__; s__
826302	30	23	30	17	16	28	19	26	19	50	22	21	12	27	k__Bacteria; p__Firmicutes; c__Clostridia; o__Clostridiales; f__Lachnospiraceae; g__Coprococcus; s__
132165	19	112	0	78	23	35	80	165	40	93	0	78	18	26	k__Bacteria; p__Firmicutes; c__Clostridia; o__Clostridiales; f__Lachnospiraceae; g__; s__
354957	42	57	13	68	27	43	591	38	58	62	188	170	65	43	k__Bacteria; p__Firmicutes; c__Clostridia; o__Clostridiales; f__; g__; s__
3694599	42	33	0	47	0	0	37	80	0	0	0	0	36	33	k__Bacteria; p__Firmicutes; c__Clostridia; o__Clostridiales; f__; g__; s__
355771	18	28	0	35	0	0	13	0	0	46	95	0	0	58	k__Bacteria; p__Firmicutes; c__Clostridia; o__Clostridiales; f__Lachnospiraceae; g__; s__
305803	108	13	0	42	0	0	58	38	10	17	76	18	15	57	k__Bacteria; p__Firmicutes; c__Clostridia; o__Clostridiales; f__; g__; s__
192494	2075	2720	1377	1443	3120	866	1198	1341	624	1375	1527	1463	1854	1898	k__Bacteria; p__Bacteroidetes; c__Bacteroidia; o__Bacteroidales; f__S24-7; g__; s__
332666	1069	595	834	283	852	1036	366	848	593	1458	1071	1263	336	523	k__Bacteria; p__Bacteroidetes; c__Bacteroidia; o__Bacteroidales; f__S24-7; g__; s__
338796	905	549	467	962	344	623	906	1059	308	1009	2507	1033	552	782	k__Bacteria; p__Firmicutes; c__Clostridia; o__Clostridiales; f__Ruminococcaceae; g__Oscillospira; s__
170185	26	0	0	15	37	0	0	0	0	0	0	27	15	0	k__Bacteria; p__Firmicutes; c__Clostridia; o__Clostridiales; f__Ruminococcaceae; g__; s__
355097	367	1267	687	2217	498	2318	2626	3842	854	1962	672	980	292	1009	k__Bacteria; p__Firmicutes; c__Clostridia; o__Clostridiales; f__; g__; s__
343264	21	16	0	23	0	19	68	29	0	0	0	31	0	21	k__Bacteria; p__Firmicutes; c__Clostridia; o__Clostridiales; f__; g__; s__
658370	349	40	0	135	192	542	20	20	110	0	0	164	66	153	k__Bacteria; p__Firmicutes; c__Clostridia; o__Clostridiales; f__Lachnospiraceae; g__; s__
261606	34	43	0	0	22	0	0	0	0	0	0	0	0	51	k__Bacteria; p__Firmicutes; c__Clostridia; o__Clostridiales; f__; g__; s__
351465	19	101	0	46	0	0	0	0	0	0	0	0	0	52	k__Bacteria; p__Firmicutes; c__Clostridia; o__Clostridiales; f__Lachnospiraceae; g__; s__
262399	9056	11703	6496	6915	14789	3652	4887	5867	2838	6187	6724	6485	7829	8352	k__Bacteria; p__Bacteroidetes; c__Bacteroidia; o__Bacteroidales; f__S24-7; g__; s__
351309	65	89	0	54	18	60	0	0	15	0	0	38	58	95	k__Bacteria; p__Firmicutes; c__Clostridia; o__Clostridiales; f__; g__; s__
575041	20	29	16	68	75	37	39	36	0	19	77	58	60	36	k__Bacteria; p__Bacteroidetes; c__Bacteroidia; o__Bacteroidales; f__Rikenellaceae; g__; s__
276149	62	66	78	87	71	62	11	26	48	36	48	59	66	43	k__Bacteria; p__Bacteroidetes; c__Bacteroidia; o__Bacteroidales; f__Porphyromonadaceae; g__Parabacteroides; s__
170248	75	0	0	57	27	15	30	107	44	18	0	25	27	218	k__Bacteria; p__Firmicutes; c__Clostridia; o__Clostridiales; f__Lachnospiraceae; g__; s__
1105376	34	25	20	16	42	61	0	20	21	62	59	91	15	18	k__Bacteria; p__Proteobacteria; c__Betaproteobacteria; o__Burkholderiales; f__Alcaligenaceae; g__Sutterella; s__
325126	62	159	0	123	114	23	18	38	13	14	0	57	70	54	k__Bacteria; p__Firmicutes; c__Clostridia; o__Clostridiales; f__Lachnospiraceae; g__Coprococcus; s__
406247	961	1956	27	1223	396	976	184	45	159	91	48	510	1233	1687	k__Bacteria; p__Firmicutes; c__Clostridia; o__Clostridiales; f__; g__; s__
266621	113	213	9	138	87	98	179	85	56	58	18	166	103	84	k__Bacteria; p__Firmicutes; c__Clostridia; o__Clostridiales; f__Lachnospiraceae; g__Coprococcus; s__
351859	83	364	58	157	71	21	873	104	69	409	402	331	49	86	k__Bacteria; p__Firmicutes; c__Clostridia; o__Clostridiales; f__; g__; s__
552380	45	31	24	38	0	19	28	32	0	66	18	31	49	15	k__Bacteria; p__Firmicutes; c__Clostridia; o__Clostridiales; f__; g__; s__
1111191	18	115	23	28	18	62	44	18	22	62	26	27	41	21	k__Bacteria; p__Firmicutes; c__Clostridia; o__Clostridiales; f__Lachnospiraceae; g__[Ruminococcus]; s__gnavus
335408	34	18	36	0	51	48	17	0	10	83	0	90	13	25	k__Bacteria; p__Firmicutes; c__Clostridia; o__Clostridiales; f__Ruminococcaceae; g__; s__
252684	861	65	17	336	39	88	24	90	51	0	0	45	1019	35	k__Bacteria; p__Tenericutes; c__Mollicutes; o__Anaeroplasmatales; f__Anaeroplasmataceae; g__Anaeroplasma; s__
2286580	40	32	20	50	79	53	33	16	14	0	0	21	65	115	k__Bacteria; p__Tenericutes; c__Mollicutes; o__RF39; f__; g__; s__
408513	2403	1273	841	1787	893	1393	1519	1017	657	943	1491	1732	1520	1639	k__Bacteria; p__Firmicutes; c__Clostridia; o__Clostridiales; f__Ruminococcaceae; g__Oscillospira; s__
157772	41	0	0	0	0	0	0	29	0	0	0	0	0	42	k__Bacteria; p__Firmicutes; c__Clostridia; o__Clostridiales; f__Ruminococcaceae; g__Oscillospira; s__
258169	75	73	17	76	132	38	133	39	0	139	14	49	54	65	k__Bacteria; p__Firmicutes; c__Clostridia; o__Clostridiales; f__Lachnospiraceae; g__; s__
1112139	201	1165	144	507	33	28	22	0	52	162	0	36	390	0	k__Bacteria; p__Firmicutes; c__Clostridia; o__Clostridiales; f__; g__; s__
786081	22	0	0	0	0	0	0	0	0	0	0	0	0	0	k__Bacteria; p__Firmicutes; c__Clostridia; o__Clostridiales; f__Ruminococcaceae; g__; s__
839200	250	209	478	168	241	668	45	0	120	189	18	310	411	166	k__Bacteria; p__Firmicutes; c__Clostridia; o__Clostridiales; f__Lachnospiraceae; g__Dorea; s__
581384	96	130	45	111	51	0	0	63	0	0	0	0	94	26	k__Bacteria; p__Firmicutes; c__Clostridia; o__Clostridiales; f__Ruminococcaceae; g__Ruminococcus; s__
520931	1506	1545	81	1626	292	144	433	75	112	397	0	339	452	1208	k__Bacteria; p__Firmicutes; c__Clostridia; o__Clostridiales; f__Ruminococcaceae; g__Oscillospira; s__
179457	13	0	0	0	0	11	0	0	0	0	0	0	0	0	k__Bacteria; p__Bacteroidetes; c__Bacteroidia; o__Bacteroidales; f__S24-7; g__; s__
352612	19	0	155	47	26	14	71	66	37	66	14	130	0	113	k__Bacteria; p__Firmicutes; c__Clostridia; o__Clostridiales; f__; g__; s__
262677	45	20	27	22	22	37	21	0	19	29	0	38	25	0	k__Bacteria; p__Firmicutes; c__Clostridia; o__Clostridiales; f__Ruminococcaceae; g__Oscillospira; s__
356187	40	52	47	79	21	120	38	37	21	27	22	83	43	48	k__Bacteria; p__Firmicutes; c__Clostridia; o__Clostridiales; f__Ruminococcaceae; g__Oscillospira; s__
353820	40	0	0	28	54	0	114	313	17	25	2503	0	31	77	k__Bacteria; p__Firmicutes; c__Clostridia; o__Clostridiales; f__; g__; s__
449353	681	639	590	961	726	855	598	951	602	1002	601	1145	888	1111	k__Bacteria; p__Firmicutes; c__Clostridia; o__Clostridiales; f__Dehalobacteriaceae; g__Dehalobacterium; s__
340794	262	144	213	164	115	0	585	0	0	0	233	0	294	114	k__Bacteria; p__Firmicutes; c__Clostridia; o__Clostridiales; f__Ruminococcaceae; g__Ruminococcus; s__
349624	132	155	29	118	131	26	116	100	83	124	61	15	131	85	k__Bacteria; p__Firmicutes; c__Clostridia; o__Clostridiales; f__Lachnospiraceae; g__; s__
786449	51	62	26	43	21	0	183	0	21	17	51	29	15	49	k__Bacteria; p__Firmicutes; c__Clostridia; o__Clostridiales; f__Lachnospiraceae; g__; s__
276894	67	122	61	84	137	177	1088	1447	222	471	2439	1247	129	173	k__Bacteria; p__Bacteroidetes; c__Bacteroidia; o__Bacteroidales; f__S24-7; g__; s__
263518	104	100	49	107	173	127	96	0	86	124	51	89	59	125	k__Bacteria; p__Proteobacteria; c__Deltaproteobacteria; o__Desulfovibrionales; f__Desulfovibrionaceae; g__; s__
270391	4142	2825	2476	4940	6041	2309	2833	4716	2766	2077	3273	5337	5814	2567	k__Bacteria; p__Bacteroidetes; c__Bacteroidia; o__Bacteroidales; f__Rikenellaceae; g__; s__
196746	55	18	25	15	0	14	23	20	0	73	0	18	0	0	k__Bacteria; p__Firmicutes; c__Clostridia; o__Clostridiales; f__Ruminococcaceae; g__; s__
339886	56	89	31	101	32	78	82	78	82	192	45	47	108	26	k__Bacteria; p__Firmicutes; c__Clostridia; o__Clostridiales; f__; g__; s__
344527	20	26	0	21	0	0	0	0	0	13	0	0	0	0	k__Bacteria; p__Firmicutes; c__Clostridia; o__Clostridiales; f__Ruminococcaceae; g__; s__
1109539	75	0	0	26	28	0	0	0	0	0	0	0	85	0	k__Bacteria; p__Firmicutes; c__Clostridia; o__Clostridiales; f__Lachnospiraceae; g__; s__
359809	216	131	106	77	345	170	96	172	121	384	224	404	100	100	k__Bacteria; p__Proteobacteria; c__Betaproteobacteria; o__Burkholderiales; f__Alcaligenaceae; g__Sutterella; s__
4402042	26	0	0	0	0	0	0	0	0	0	0	0	0	0	k__Bacteria; p__Firmicutes; c__Clostridia; o__Clostridiales; f__; g__; s__
863612	108	37	74	46	183	37	30	49	71	65	0	76	77	75	k__Bacteria; p__Firmicutes; c__Clostridia; o__Clostridiales; f__; g__; s__
4338227	42	18	0	0	26	152	62	0	76	373	0	159	28	40	k__Bacteria; p__Firmicutes; c__Clostridia; o__Clostridiales; f__Ruminococcaceae; g__; s__
4460604	44	0	0	0	0	0	0	0	0	0	0	0	0	0	k__Bacteria; p__Firmicutes; c__Clostridia; o__Clostridiales; f__; g__; s__
344906	41	57	39	51	46	32	46	95	49	114	47	69	39	26	k__Bacteria; p__Firmicutes; c__Clostridia; o__Clostridiales; f__Ruminococcaceae; g__; s__
359984	115	369	330	142	540	68	358	163	179	21	280	495	151	297	k__Bacteria; p__Firmicutes; c__Clostridia; o__Clostridiales; f__Ruminococcaceae; g__; s__
519763	35	0	0	16	27	76	0	0	9	0	0	46	22	28	k__Bacteria; p__Firmicutes; c__Clostridia; o__Clostridiales; f__Ruminococcaceae; g__Oscillospira; s__
422283	16	0	13	15	0	18	13	0	0	0	0	0	13	22	k__Bacteria; p__Firmicutes; c__Clostridia; o__Clostridiales; f__Ruminococcaceae; g__Oscillospira; s__
461795	18	0	0	0	0	0	0	0	0	0	0	0	22	0	k__Bacteria; p__Firmicutes; c__Clostridia; o__Clostridiales; f__Ruminococcaceae; g__Oscillospira; s__
347908	719	23	102	359	124	476	332	0	512	447	0	654	998	213	k__Bacteria; p__Firmicutes; c__Clostridia; o__Clostridiales; f__Lachnospiraceae; g__; s__
326013	39	25	22	51	47	48	64	51	0	0	0	126	52	51	k__Bacteria; p__Firmicutes; c__Clostridia; o__Clostridiales; f__; g__; s__
272175	235	95	28	128	115	91	270	70	102	152	85	107	53	274	k__Bacteria; p__Firmicutes; c__Clostridia; o__Clostridiales; f__Lachnospiraceae; g__; s__
345882	335	75	0	241	40	22	13	205	17	0	801	61	125	184	k__Bacteria; p__Firmicutes; c__Clostridia; o__Clostridiales; f__Lachnospiraceae; g__; s__
465480	23	15	8	21	31	29	23	0	11	17	27	18	19	33	k__Bacteria; p__Bacteroidetes; c__Bacteroidia; o__Bacteroidales; f__S24-7; g__; s__
346719	44	0	79	35	14	0	29	0	66	0	30	173	58	41	k__Bacteria; p__Firmicutes; c__Clostridia; o__Clostridiales; f__; g__; s__
261177	1209	1430	993	178	1844	958	1394	1429	583	1233	1235	1204	687	944	k__Bacteria; p__Bacteroidetes; c__Bacteroidia; o__Bacteroidales; f__S24-7; g__; s__
319834	34	0	0	20	27	128	0	0	0	0	0	51	35	26	k__Bacteria; p__Firmicutes; c__Clostridia; o__Clostridiales; f__Dehalobacteriaceae; g__; s__
355746	21	0	9	15	23	0	27	0	13	0	26	0	31	0	k__Bacteria; p__Bacteroidetes; c__Bacteroidia; o__Bacteroidales; f__S24-7; g__; s__
270158	819	948	358	635	1232	493	565	965	390	649	647	689	578	771	k__Bacteria; p__Bacteroidetes; c__Bacteroidia; o__Bacteroidales; f__S24-7; g__; s__
342685	23	65	0	42	35	24	0	21	0	18	0	16	23	29	k__Bacteria; p__Cyanobacteria; c__4C0d-2; o__YS2; f__; g__; s__
192504	15	0	8	0	0	36	0	0	0	0	0	32	18	0	k__Bacteria; p__Firmicutes; c__Clostridia; o__Clostridiales; f__; g__; s__
312269	36	37	65	0	41	55	466	45	46	35	0	154	29	38	k__Bacteria; p__Firmicutes; c__Clostridia; o__Clostridiales; f__Ruminococcaceae; g__Oscillospira; s__
326644	18	0	17	55	99	87	444	125	41	456	214	259	0	63	k__Bacteria; p__Firmicutes; c__Clostridia; o__Clostridiales; f__; g__; s__
400599	332	128	139	182	321	383	49	141	68	132	91	206	466	98	k__Bacteria; p__Firmicutes; c__Clostridia; o__Clostridiales; f__; g__; s__
337580	100	57	43	67	44	233	0	13	23	29	0	145	55	56	k__Bacteria; p__Firmicutes; c__Clostridia; o__Clostridiales; f__; g__; s__
356353	913	129	21	246	83	75	0	0	26	0	0	16	47	1021	k__Bacteria; p__Firmicutes; c__Clostridia; o__Clostridiales; f__; g__; s__
589277	2537	2724	4414	4720	1086	2849	693	690	1701	2057	1304	3045	2023	1619	k__Bacteria; p__Bacteroidetes; c__Bacteroidia; o__Bacteroidales; f__Bacteroidaceae; g__Bacteroides; s__
827689	24	0	0	94	23	14	77	47	16	0	0	128	200	0	k__Bacteria; p__Firmicutes; c__Clostridia; o__Clostridiales; f__; g__; s__
535375	263	678	112	912	736	124	100	160	235	152	218	384	590	327	k__Bacteria; p__Bacteroidetes; c__Bacteroidia; o__Bacteroidales; f__Bacteroidaceae; g__Bacteroides; s__ovatus
276052	24	21	0	0	33	0	0	0	0	0	0	0	42	16	k__Bacteria; p__Firmicutes; c__Clostridia; o__Clostridiales; f__; g__; s__
1871	1358	597	755	1223	732	1214	1847	1166	682	1408	707	1059	407	683	k__Bacteria; p__Deferribacteres; c__Deferribacteres; o__Deferribacterales; f__Deferribacteraceae; g__Mucispirillum; s__schaedleri
376862	76	155	53	78	67	23	265	50	36	40	44	192	36	70	k__Bacteria; p__Firmicutes; c__Clostridia; o__Clostridiales; f__Clostridiaceae; g__Candidatus Arthromitus; s__
460611	2939	1149	1859	133	988	21	28	62	95	316	16	22	119	0	k__Bacteria; p__Firmicutes; c__Clostridia; o__Clostridiales; f__; g__; s__
339031	39	93	0	123	31	74	40	13	54	95	70	17	81	17	k__Bacteria; p__Firmicutes; c__Clostridia; o__Clostridiales; f__Ruminococcaceae; g__Ruminococcus; s__
269070	58	29	0	25	35	17	0	0	24	0	0	36	20	21	k__Bacteria; p__Firmicutes; c__Clostridia; o__Clostridiales; f__Ruminococcaceae; g__; s__
319909	16	0	0	0	0	72	144	219	9	237	325	0	0	77	k__Bacteria; p__Firmicutes; c__Clostridia; o__Clostridiales; f__; g__; s__
175358	29	35	0	35	28	0	19	15	20	29	0	0	31	32	k__Bacteria; p__Firmicutes; c__Clostridia; o__Clostridiales; f__Lachnospiraceae; g__; s__
1110312	60	117	32	82	155	48	62	16	98	25	0	91	116	21	k__Bacteria; p__Firmicutes; c__Clostridia; o__Clostridiales; f__; g__; s__
272953	251	99	113	140	111	146	343	249	75	406	312	325	151	154	k__Bacteria; p__Firmicutes; c__Clostridia; o__Clostridiales; f__Ruminococcaceae; g__Oscillospira; s__
278712	21	24	33	18	33	29	27	26	29	27	36	42	21	21	k__Bacteria; p__Bacteroidetes; c__Bacteroidia; o__Bacteroidales; f__S24-7; g__; s__
414089	82	60	20	105	0	72	27	22	52	38	34	57	52	145	k__Bacteria; p__Firmicutes; c__Clostridia; o__Clostridiales; f__Ruminococcaceae; g__; s__
258626	113	24	0	38	65	66	38	25	29	40	0	50	0	90	k__Bacteria; p__Firmicutes; c__Clostridia; o__Clostridiales; f__Lachnospiraceae; g__; s__
326940	13	0	0	16	0	0	0	24	0	0	0	16	0	0	k__Bacteria; p__Firmicutes; c__Clostridia; o__Clostridiales; f__Ruminococcaceae; g__; s__
187174	13	22	16	0	19	20	21	41	23	17	17	19	0	0	k__Bacteria; p__Bacteroidetes; c__Bacteroidia; o__Bacteroidales; f__S24-7; g__; s__
462764	273	220	90	414	33	26	187	117	133	71	173	69	262	197	k__Bacteria; p__Firmicutes; c__Clostridia; o__Clostridiales; f__Ruminococcaceae; g__Ruminococcus; s__
270759	71	0	0	30	24	0	0	117	0	0	0	63	24	37	k__Bacteria; p__Firmicutes; c__Clostridia; o__Clostridiales; f__Lachnospiraceae; g__; s__
270758	24	40	0	53	32	33	0	0	0	0	0	44	66	42	k__Bacteria; p__Firmicutes; c__Clostridia; o__Clostridiales; f__Lachnospiraceae; g__[Ruminococcus]; s__gnavus
353982	82	28	16	58	37	0	53	74	0	0	28	73	40	35	k__Bacteria; p__Firmicutes; c__Clostridia; o__Clostridiales; f__Ruminococcaceae; g__; s__
263705	129	90	35	78	50	110	113	101	38	127	36	126	77	123	k__Bacteria; p__Firmicutes; c__Clostridia; o__Clostridiales; f__Peptococcaceae; g__; s__
4471525	26	0	0	17	16	0	0	0	0	0	0	24	23	58	k__Bacteria; p__Firmicutes; c__Clostridia; o__Clostridiales; f__Lachnospiraceae; g__; s__
350256	243	158	109	125	23	181	35	43	40	85	163	123	160	238	k__Bacteria; p__Firmicutes; c__Clostridia; o__Clostridiales; f__Ruminococcaceae; g__Oscillospira; s__
434339	141	329	9	251	61	142	30	0	22	18	0	92	235	305	k__Bacteria; p__Firmicutes; c__Clostridia; o__Clostridiales; f__; g__; s__
450399	27	33	43	57	0	46	33	35	103	24	14	29	82	0	k__Bacteria; p__Firmicutes; c__Clostridia; o__Clostridiales; f__; g__; s__
310748	14	56	13	70	16	0	45	15	0	0	0	0	21	23	k__Bacteria; p__Firmicutes; c__Clostridia; o__Clostridiales; f__; g__; s__
269415	27	39	15	34	57	20	15	48	14	28	33	32	29	30	k__Bacteria; p__Bacteroidetes; c__Bacteroidia; o__Bacteroidales; f__S24-7; g__; s__
279019	24	0	0	32	35	12	0	34	0	26	16	0	32	24	k__Bacteria; p__Firmicutes; c__Clostridia; o__Clostridiales; f__; g__; s__
161993	36	51	0	34	0	0	12	14	0	36	0	0	32	0	k__Bacteria; p__Firmicutes; c__Clostridia; o__Clostridiales; f__; g__; s__
277163	91	1528	0	25	0	0	0	0	0	0	0	0	0	0	k__Bacteria; p__Firmicutes; c__Clostridia; o__Clostridiales; f__; g__; s__
167509	25	30	47	76	0	23	70	139	61	177	0	29	30	22	k__Bacteria; p__Firmicutes; c__Clostridia; o__Clostridiales; f__Ruminococcaceae; g__Oscillospira; s__
534926	544	742	357	599	2624	556	401	1967	2327	1375	1042	1272	1491	1130	k__Bacteria; p__Firmicutes; c__Clostridia; o__Clostridiales; f__Lachnospiraceae; g__Anaerostipes; s__
265030	54	15	14	291	83	142	97	44	15	264	0	55	313	137	k__Bacteria; p__Firmicutes; c__Clostridia; o__Clostridiales; f__; g__; s__
337080	15	0	0	16	0	0	0	0	18	0	0	0	0	15	k__Bacteria; p__Firmicutes; c__Clostridia; o__Clostridiales; f__Lachnospiraceae; g__Blautia; s__
359872	97	72	53	50	0	105	114	35	0	198	238	40	74	22	k__Bacteria; p__Proteobacteria; c__Deltaproteobacteria; o__Desulfovibrionales; f__Desulfovibrionaceae; g__Bilophila; s__
339718	14	146	168	121	53	861	3055	83	1000	2336	688	1545	12	16	k__Bacteria; p__Firmicutes; c__Clostridia; o__Clostridiales; f__; g__; s__
387615	90	60	64	204	77	61	184	72	111	122	42	149	129	72	k__Bacteria; p__Firmicutes; c__Clostridia; o__Clostridiales; f__Ruminococcaceae; g__Oscillospira; s__
345709	138	42	49	185	95	40	0	126	60	0	0	59	49	181	k__Bacteria; p__Firmicutes; c__Clostridia; o__Clostridiales; f__Lachnospiraceae; g__; s__
694641	23	0	0	0	0	0	19	0	0	0	0	0	0	0	k__Bacteria; p__Firmicutes; c__Clostridia; o__Clostridiales; f__Lachnospiraceae; g__; s__
443620	51	56	31	54	22	25	61	40	47	103	31	79	72	41	k__Bacteria; p__Firmicutes; c__Clostridia; o__Clostridiales; f__Ruminococcaceae; g__Oscillospira; s__
262944	18	14	0	15	0	13	14	0	14	13	0	0	19	0	k__Bacteria; p__Firmicutes; c__Clostridia; o__Clostridiales; f__Ruminococcaceae; g__; s__
461524	16	0	0	0	29	51	0	0	8	0	15	20	0	0	k__Bacteria; p__Actinobacteria; c__Coriobacteriia; o__Coriobacteriales; f__Coriobacteriaceae; g__; s__
170926	42	33	12	94	21	46	34	137	198	168	15	114	47	49	k__Bacteria; p__Firmicutes; c__Clostridia; o__Clostridiales; f__Ruminococcaceae; g__; s__
279492	34	0	8	15	0	11	19	15	11	26	0	20	0	17	k__Bacteria; p__Firmicutes; c__Clostridia; o__Clostridiales; f__Ruminococcaceae; g__Ruminococcus; s__
580090	34	27	0	61	90	14	0	214	0	67	19	69	130	294	k__Bacteria; p__Firmicutes; c__Clostridia; o__Clostridiales; f__; g__; s__
825939	327	447	112	2120	1381	116	0	0	294	0	0	112	268	52	k__Bacteria; p__Firmicutes; c__Clostridia; o__Clostridiales; f__; g__; s__
330578	13	24	10	0	93	0	37	22	0	0	24	0	0	44	k__Bacteria; p__Firmicutes; c__Clostridia; o__Clostridiales; f__Ruminococcaceae; g__; s__
196645	517	430	0	285	843	21	371	430	31	23	96	352	120	384	k__Bacteria; p__Bacteroidetes; c__Bacteroidia; o__Bacteroidales; f__S24-7; g__; s__
405780	23	52	114	62	95	15	79	0	0	28	77	0	195	102	k__Bacteria; p__Firmicutes; c__Clostridia; o__Clostridiales; f__Ruminococcaceae; g__Ruminococcus; s__
1105328	67	425	0	334	126	100	33	55	43	76	0	69	54	79	k__Bacteria; p__Firmicutes; c__Clostridia; o__Clostridiales; f__Lachnospiraceae; g__Coprococcus; s__
298346	51	102	20	28	314	0	114	52	0	0	105	32	27	105	k__Bacteria; p__Firmicutes; c__Clostridia; o__Clostridiales; f__Ruminococcaceae; g__; s__
338926	13	0	25	0	0	0	0	0	0	0	20	0	0	0	k__Bacteria; p__Firmicutes; c__Clostridia; o__Clostridiales; f__Lachnospiraceae; g__Dorea; s__
357046	97	68	40	49	116	54	73	91	36	95	111	142	40	49	k__Bacteria; p__Bacteroidetes; c__Bacteroidia; o__Bacteroidales; f__Rikenellaceae; g__; s__
1110191	14	44	0	59	16	36	152	55	102	14	52	129	170	56	k__Bacteria; p__Firmicutes; c__Clostridia; o__Clostridiales; f__Ruminococcaceae; g__; s__
228785	42	41	37	81	106	54	47	50	31	38	43	84	31	50	k__Bacteria; p__Firmicutes; c__Clostridia; o__Clostridiales; f__Dehalobacteriaceae; g__Dehalobacterium; s__
4345850	241	490	349	555	446	120	80	148	115	131	116	196	397	239	k__Bacteria; p__Bacteroidetes; c__Bacteroidia; o__Bacteroidales; f__Bacteroidaceae; g__Bacteroides; s__
344726	108	131	53	205	119	127	87	82	133	95	35	95	111	110	k__Bacteria; p__Firmicutes; c__Clostridia; o__Clostridiales; f__Lachnospiraceae; g__; s__
272762	163	72	0	82	29	0	0	0	0	0	0	0	27	113	k__Bacteria; p__Firmicutes; c__Clostridia; o__Clostridiales; f__; g__; s__
661055	106	59	67	18	48	35	11	92	47	105	204	23	86	37	k__Bacteria; p__Firmicutes; c__Clostridia; o__Clostridiales; f__; g__; s__
410242	15	0	9	0	0	0	0	0	0	14	0	0	0	0	k__Bacteria; p__Firmicutes; c__Clostridia; o__Clostridiales; f__Christensenellaceae; g__; s__
320972	21	0	0	0	0	0	0	23	0	0	0	0	18	20	k__Bacteria; p__Firmicutes; c__Clostridia; o__Clostridiales; f__Ruminococcaceae; g__; s__
343853	26	24	15	19	27	12	13	18	8	26	24	0	17	20	k__Bacteria; p__Bacteroidetes; c__Bacteroidia; o__Bacteroidales; f__S24-7; g__; s__
572860	38	61	28	55	46	34	47	72	42	48	78	70	101	59	k__Bacteria; p__Firmicutes; c__Clostridia; o__Clostridiales; f__; g__; s__
588197	78	122	0	99	197	36	325	77	201	389	30	73	250	311	k__Bacteria; p__Firmicutes; c__Bacilli; o__Lactobacillales; f__Lactobacillaceae; g__Lactobacillus; s__
440840	84	464	42	306	72	27	448	30	27	58	123	109	138	252	k__Bacteria; p__Firmicutes; c__Clostridia; o__Clostridiales; f__; g__; s__
364034	13	0	13	59	69	59	323	83	20	371	160	212	0	27	k__Bacteria; p__Firmicutes; c__Clostridia; o__Clostridiales; f__Lachnospiraceae; g__; s__
354800	166	104	0	87	26	62	0	0	0	0	0	0	51	92	k__Bacteria; p__Firmicutes; c__Clostridia; o__Clostridiales; f__Lachnospiraceae; g__; s__
279115	260	117	93	286	59	73	46	0	27	36	0	102	48	187	k__Bacteria; p__Firmicutes; c__Clostridia; o__Clostridiales; f__; g__; s__
1105659	958	1211	856	620	1154	767	1014	1684	785	1475	929	1084	442	591	k__Bacteria; p__Bacteroidetes; c__Bacteroidia; o__Bacteroidales; f__S24-7; g__; s__
199177	6774	9488	5078	6101	13259	3147	6855	8036	4388	5625	7158	8221	5802	7679	k__Bacteria; p__Bacteroidetes; c__Bacteroidia; o__Bacteroidales; f__S24-7; g__; s__
196985	19	20	13	17	0	0	16	24	0	0	0	17	0	18	k__Bacteria; p__Bacteroidetes; c__Bacteroidia; o__Bacteroidales; f__S24-7; g__; s__
263595	2403	2087	1703	1605	4461	4061	4358	3006	2065	6248	4423	5684	1922	2154	k__Bacteria; p__Bacteroidetes; c__Bacteroidia; o__Bacteroidales; f__S24-7; g__; s__
841907	22	18	26	0	0	16	34	0	0	49	59	0	12	0	k__Bacteria; p__Proteobacteria; c__Deltaproteobacteria; o__Desulfovibrionales; f__Desulfovibrionaceae; g__Bilophila; s__
273967	72	57	39	61	93	31	50	46	27	74	18	35	39	85	k__Bacteria; p__Firmicutes; c__Clostridia; o__Clostridiales; f__Lachnospiraceae; g__; s__
411254	43	0	39	52	0	0	0	0	62	0	0	431	0	78	k__Bacteria; p__Firmicutes; c__Clostridia; o__Clostridiales; f__Lachnospiraceae; g__; s__
274965	52	26	78	126	123	12	0	0	0	0	0	0	103	30	k__Bacteria; p__Firmicutes; c__Clostridia; o__Clostridiales; f__Lachnospiraceae; g__; s__
668980	32	38	0	25	0	0	0	0	0	0	19	0	13	25	k__Bacteria; p__Firmicutes; c__Clostridia; o__Clostridiales; f__; g__; s__
390820	46	48	8	43	0	41	0	0	0	0	0	31	66	23	k__Bacteria; p__Firmicutes; c__Clostridia; o__Clostridiales; f__; g__; s__
275869	49	78	0	0	0	47	0	0	0	0	0	0	120	44	k__Bacteria; p__Firmicutes; c__Clostridia; o__Clostridiales; f__; g__; s__
276985	88	63	126	73	16	13	57	35	10	24	0	0	43	31	k__Bacteria; p__Firmicutes; c__Clostridia; o__Clostridiales; f__Ruminococcaceae; g__Oscillospira; s__
328905	29	26	0	46	107	116	12	0	39	92	0	188	69	42	k__Bacteria; p__Firmicutes; c__Clostridia; o__Clostridiales; f__Ruminococcaceae; g__Oscillospira; s__
194787	181	686	312	417	65	71	0	0	0	0	0	0	59	313	k__Bacteria; p__Firmicutes; c__Clostridia; o__Clostridiales; f__; g__; s__
356012	87	0	0	166	0	115	19	0	58	21	0	157	24	0	k__Bacteria; p__Firmicutes; c__Clostridia; o__Clostridiales; f__; g__; s__
4432234	24	13	17	49	0	22	57	53	10	29	17	30	15	0	k__Bacteria; p__Firmicutes; c__Clostridia; o__Clostridiales; f__Ruminococcaceae; g__; s__
298395	141	167	0	0	0	114	0	0	0	0	0	0	238	102	k__Bacteria; p__Firmicutes; c__Clostridia; o__Clostridiales; f__; g__; s__
344329	2163	1010	237	1701	299	1087	796	1192	468	1302	1619	1184	1409	2165	k__Bacteria; p__Firmicutes; c__Clostridia; o__Clostridiales; f__Ruminococcaceae; g__; s__
351449	724	222	177	385	152	155	892	452	187	296	173	260	189	563	k__Bacteria; p__Firmicutes; c__Clostridia; o__Clostridiales; f__; g__; s__
331737	106	110	41	120	24	42	36	31	14	56	72	38	42	80	k__Bacteria; p__Firmicutes; c__Clostridia; o__Clostridiales; f__Ruminococcaceae; g__; s__
459276	111	65	279	202	0	73	108	336	129	296	37	115	37	25	k__Bacteria; p__Firmicutes; c__Clostridia; o__Clostridiales; f__; g__; s__
347529	15	15	26	0	24	0	20	21	15	20	16	25	88	0	k__Bacteria; p__Firmicutes; c__Bacilli; o__Turicibacterales; f__Turicibacteraceae; g__Turicibacter; s__
392918	53	0	0	16	0	1004	138	0	306	827	0	542	0	93	k__Bacteria; p__Firmicutes; c__Clostridia; o__Clostridiales; f__Ruminococcaceae; g__; s__
342786	27	45	11	38	44	0	168	190	35	201	249	0	13	24	k__Bacteria; p__Firmicutes; c__Clostridia; o__Clostridiales; f__; g__; s__
1110008	109	88	16	24	25	77	125	76	29	44	26	33	63	20	k__Bacteria; p__Firmicutes; c__Clostridia; o__Clostridiales; f__Ruminococcaceae; g__; s__
831922	109	91	135	57	266	110	69	51	81	107	26	255	110	120	k__Bacteria; p__Firmicutes; c__Clostridia; o__Clostridiales; f__; g__; s__
327808	170	139	39	187	62	102	265	117	80	117	142	130	218	127	k__Bacteria; p__Firmicutes; c__Clostridia; o__Clostridiales; f__Ruminococcaceae; g__Oscillospira; s__
277215	131	71	108	141	39	52	117	255	242	182	155	155	35	94	k__Bacteria; p__Firmicutes; c__Clostridia; o__Clostridiales; f__Ruminococcaceae; g__; s__
271101	1499	1869	783	1358	2395	1902	3540	4121	1813	2807	2494	4224	1577	1738	k__Bacteria; p__Bacteroidetes; c__Bacteroidia; o__Bacteroidales; f__S24-7; g__; s__
259218	831	0	12	45	327	52	142	85	20	0	35	87	59	505	k__Bacteria; p__Firmicutes; c__Clostridia; o__Clostridiales; f__Lachnospiraceae; g__; s__
1107458	363	237	444	127	353	592	539	352	318	1100	1210	1112	183	173	k__Bacteria; p__Bacteroidetes; c__Bacteroidia; o__Bacteroidales; f__S24-7; g__; s__
271804	70	27	34	70	151	36	31	91	26	14	12	178	45	69	k__Bacteria; p__Firmicutes; c__Clostridia; o__Clostridiales; f__Lachnospiraceae; g__; s__
265129	327	516	329	353	377	38	742	236	72	189	145	152	208	221	k__Bacteria; p__Firmicutes; c__Clostridia; o__Clostridiales; f__; g__; s__
263390	19	0	0	19	0	0	0	0	0	0	0	0	25	0	k__Bacteria; p__Firmicutes; c__Clostridia; o__Clostridiales; f__; g__; s__
351062	20	64	11	45	57	0	258	53	0	0	122	0	49	66	k__Bacteria; p__Firmicutes; c__Clostridia; o__Clostridiales; f__Lachnospiraceae; g__; s__
191445	424	128	121	142	101	59	95	69	35	143	73	135	98	163	k__Bacteria; p__Firmicutes; c__Clostridia; o__Clostridiales; f__Ruminococcaceae; g__Oscillospira; s__
317633	71	65	33	83	42	48	93	75	8	82	69	105	30	122	k__Bacteria; p__Firmicutes; c__Clostridia; o__Clostridiales; f__Ruminococcaceae; g__Oscillospira; s__
589071	2629	633	2236	2601	1929	3644	1679	4559	6667	3609	1860	5483	2486	1075	k__Bacteria; p__Bacteroidetes; c__Bacteroidia; o__Bacteroidales; f__Bacteroidaceae; g__Bacteroides; s__uniformis
616624	13	260	0	41	71	0	14	20	19	42	0	34	14	53	k__Bacteria; p__Firmicutes; c__Clostridia; o__Clostridiales; f__; g__; s__
2203165	17	18	12	23	0	0	0	0	14	16	0	16	21	18	k__Bacteria; p__Firmicutes; c__Clostridia; o__Clostridiales; f__Ruminococcaceae; g__Oscillospira; s__
276861	216	120	167	48	181	226	77	168	129	308	260	238	86	102	k__Bacteria; p__Bacteroidetes; c__Bacteroidia; o__Bacteroidales; f__S24-7; g__; s__
351593	145	140	0	94	0	34	22	24	0	0	106	37	43	89	k__Bacteria; p__Firmicutes; c__Clostridia; o__Clostridiales; f__; g__; s__
581933	29	14	26	0	33	25	13	0	13	32	28	26	23	31	k__Bacteria; p__Firmicutes; c__Clostridia; o__Clostridiales; f__Ruminococcaceae; g__Oscillospira; s__
332608	306	266	174	357	93	107	285	833	189	888	365	477	132	165	k__Bacteria; p__Firmicutes; c__Clostridia; o__Clostridiales; f__Ruminococcaceae; g__Oscillospira; s__
356590	625	1493	0	1514	1244	0	15	0	0	0	0	0	868	597	k__Bacteria; p__Firmicutes; c__Clostridia; o__Clostridiales; f__; g__; s__
408877	51	150	10	181	19	19	384	162	19	114	20	26	180	182	k__Bacteria; p__Firmicutes; c__Clostridia; o__Clostridiales; f__; g__; s__
261373	40	0	0	0	0	0	0	0	0	0	0	0	12	0	k__Bacteria; p__Firmicutes; c__Clostridia; o__Clostridiales; f__; g__; s__
592160	206	237	0	354	346	33	152	37	150	183	27	87	148	324	k__Bacteria; p__Firmicutes; c__Bacilli; o__Lactobacillales; f__Lactobacillaceae; g__Lactobacillus; s__
275218	259	179	51	171	32	67	118	138	70	169	97	71	138	135	k__Bacteria; p__Firmicutes; c__Clostridia; o__Clostridiales; f__Ruminococcaceae; g__; s__
263403	22	0	0	15	0	0	0	0	0	0	0	0	0	0	k__Bacteria; p__Firmicutes; c__Clostridia; o__Clostridiales; f__Ruminococcaceae; g__Oscillospira; s__
295804	23	0	0	0	0	0	0	0	0	0	0	20	16	32	k__Bacteria; p__Firmicutes; c__Clostridia; o__Clostridiales; f__Lachnospiraceae; g__; s__
338778	747	717	1090	559	213	165	624	2544	447	2261	3256	0	309	4690	k__Bacteria; p__Firmicutes; c__Clostridia; o__Clostridiales; f__Lachnospiraceae; g__; s__
267123	22	0	10	15	44	0	0	18	0	0	0	0	41	0	k__Bacteria; p__Actinobacteria; c__Coriobacteriia; o__Coriobacteriales; f__Coriobacteriaceae; g__Adlercreutzia; s__
339013	142	114	73	68	91	115	54	52	149	65	35	192	115	63	k__Bacteria; p__Bacteroidetes; c__Bacteroidia; o__Bacteroidales; f__Bacteroidaceae; g__Bacteroides; s__
208571	16	0	0	16	0	15	12	0	0	0	0	0	22	0	k__Bacteria; p__Firmicutes; c__Clostridia; o__Clostridiales; f__Lachnospiraceae; g__Coprococcus; s__
268720	187	34	0	58	196	21	76	27	66	34	0	19	139	160	k__Bacteria; p__Firmicutes; c__Clostridia; o__Clostridiales; f__Ruminococcaceae; g__Ruminococcus; s__
833795	370	741	20	1290	638	773	13	0	930	0	0	1003	842	348	k__Bacteria; p__Firmicutes; c__Clostridia; o__Clostridiales; f__; g__; s__
337494	495	5888	1621	13474	1085	3471	3700	4561	4670	1589	1909	2864	8145	1377	k__Bacteria; p__Firmicutes; c__Clostridia; o__Clostridiales; f__; g__; s__
266720	24	103	0	79	42	87	11	26	22	66	42	71	38	93	k__Bacteria; p__Firmicutes; c__Clostridia; o__Clostridiales; f__Ruminococcaceae; g__; s__
522961	101	105	144	91	206	447	277	0	97	0	0	646	62	593	k__Bacteria; p__Firmicutes; c__Clostridia; o__Clostridiales; f__; g__; s__
267958	30	16	16	0	17	11	0	0	35	0	0	50	0	0	k__Bacteria; p__Firmicutes; c__Clostridia; o__Clostridiales; f__; g__; s__
337724	272	219	148	158	367	400	232	156	127	355	398	513	145	243	k__Bacteria; p__Bacteroidetes; c__Bacteroidia; o__Bacteroidales; f__S24-7; g__; s__
314810	383	1165	63	1532	211	232	59	0	91	0	0	62	137	681	k__Bacteria; p__Firmicutes; c__Clostridia; o__Clostridiales; f__; g__; s__
831409	561	359	1249	995	31	268	553	1479	506	1465	0	591	181	100	k__Bacteria; p__Firmicutes; c__Clostridia; o__Clostridiales; f__; g__; s__
308957	14	13	16	14	23	19	0	15	9	13	23	20	12	0	k__Bacteria; p__Bacteroidetes; c__Bacteroidia; o__Bacteroidales; f__Rikenellaceae; g__; s__
350127	268	487	1126	197	383	443	19	110	72	31	0	281	256	33	k__Bacteria; p__Firmicutes; c__Clostridia; o__Clostridiales; f__; g__; s__
799034	96	180	181	422	354	30	919	77	95	0	110	91	472	417	k__Bacteria; p__Firmicutes; c__Clostridia; o__Clostridiales; f__; g__; s__
269585	28	26	0	16	18	12	0	0	10	0	0	25	12	24	k__Bacteria; p__Firmicutes; c__Clostridia; o__Clostridiales; f__Ruminococcaceae; g__; s__
407963	2035	768	1881	1432	346	984	838	591	275	503	1272	1041	817	625	k__Bacteria; p__Firmicutes; c__Clostridia; o__Clostridiales; f__Ruminococcaceae; g__Oscillospira; s__
176836	14	0	22	16	0	74	26	21	13	0	0	26	17	12	k__Bacteria; p__Firmicutes; c__Clostridia; o__Clostridiales; f__Ruminococcaceae; g__Oscillospira; s__
277090	140	64	42	93	142	305	0	0	12	0	0	29	185	84	k__Bacteria; p__Firmicutes; c__Clostridia; o__Clostridiales; f__; g__; s__
336214	1633	1670	1260	778	2262	248	245	636	81	210	356	226	1037	1177	k__Bacteria; p__Bacteroidetes; c__Bacteroidia; o__Bacteroidales; f__Rikenellaceae; g__; s__
331747	35	0	11	171	0	0	17	13	16	17	0	15	86	81	k__Bacteria; p__Firmicutes; c__Clostridia; o__Clostridiales; f__; g__; s__
349864	62	26	0	38	19	0	0	47	0	0	0	67	41	37	k__Bacteria; p__Firmicutes; c__Clostridia; o__Clostridiales; f__Lachnospiraceae; g__; s__
1110378	121	308	81	330	198	267	1176	364	391	1043	119	676	100	196	k__Bacteria; p__Firmicutes; c__Clostridia; o__Clostridiales; f__Ruminococcaceae; g__Oscillospira; s__
863682	368	632	109	240	78	24	23	35	177	38	24	250	163	371	k__Bacteria; p__Firmicutes; c__Clostridia; o__Clostridiales; f__; g__; s__
331013	18	39	0	56	16	31	61	23	30	0	30	98	0	32	k__Bacteria; p__Firmicutes; c__Clostridia; o__Clostridiales; f__Ruminococcaceae; g__Ruminococcus; s__
343140	14	15	0	17	15	0	0	16	10	0	0	0	0	13	k__Bacteria; p__Firmicutes; c__Clostridia; o__Clostridiales; f__Ruminococcaceae; g__; s__
275483	2788	3089	490	2937	549	1615	140	0	57	97	0	1417	3836	1537	k__Bacteria; p__Firmicutes; c__Clostridia; o__Clostridiales; f__; g__; s__
186886	1470	503	43	776	178	49	56	68	15	35	130	69	682	1350	k__Bacteria; p__Firmicutes; c__Clostridia; o__Clostridiales; f__Ruminococcaceae; g__; s__
580421	30	21	28	0	0	23	25	0	15	50	0	31	0	0	k__Bacteria; p__Firmicutes; c__Clostridia; o__Clostridiales; f__Veillonellaceae; g__; s__
1104817	972	220	289	142	354	309	110	0	291	76	0	818	121	172	k__Bacteria; p__Firmicutes; c__Clostridia; o__Clostridiales; f__; g__; s__
351881	15	41	0	50	0	0	13	0	0	26	31	0	26	30	k__Bacteria; p__Firmicutes; c__Clostridia; o__Clostridiales; f__Lachnospiraceae; g__; s__
828708	38	0	0	0	0	0	0	0	0	0	0	0	0	0	k__Bacteria; p__Firmicutes; c__Clostridia; o__Clostridiales; f__; g__; s__
167078	607	527	213	372	1228	388	523	395	216	656	596	652	360	617	k__Bacteria; p__Bacteroidetes; c__Bacteroidia; o__Bacteroidales; f__S24-7; g__; s__
988932	51	310	0	44	143	0	36	46	14	24	17	30	20	36	k__Bacteria; p__Firmicutes; c__Clostridia; o__Clostridiales; f__; g__; s__
262625	174	440	269	401	1028	66	87	0	17	0	0	48	636	279	k__Bacteria; p__Firmicutes; c__Clostridia; o__Clostridiales; f__; g__; s__
422727	15	33	112	33	0	85	304	332	52	465	416	39	19	210	k__Bacteria; p__Firmicutes; c__Clostridia; o__Clostridiales; f__; g__; s__
270451	17	0	0	18	15	729	323	0	530	755	154	722	0	18	k__Bacteria; p__Bacteroidetes; c__Bacteroidia; o__Bacteroidales; f__S24-7; g__; s__
195934	2147	2008	1221	1959	1363	5960	202	551	989	975	0	4536	1719	1183	k__Bacteria; p__Firmicutes; c__Clostridia; o__Clostridiales; f__; g__; s__
305177	29	0	0	24	14	15	16	0	35	17	0	25	47	0	k__Bacteria; p__Firmicutes; c__Clostridia; o__Clostridiales; f__Lachnospiraceae; g__; s__
250784	303	463	392	762	122	229	688	1797	450	2129	105	474	282	200	k__Bacteria; p__Firmicutes; c__Clostridia; o__Clostridiales; f__Ruminococcaceae; g__Oscillospira; s__
337511	39	15	38	34	82	52	58	19	18	51	23	48	32	32	k__Bacteria; p__Firmicutes; c__Clostridia; o__Clostridiales; f__Clostridiaceae; g__; s__
439880	22	31	24	20	0	29	15	24	22	32	0	21	0	18	k__Bacteria; p__Firmicutes; c__Clostridia; o__Clostridiales; f__Ruminococcaceae; g__Oscillospira; s__
322062	95	119	63	120	68	35	145	117	75	42	15	125	70	96	k__Bacteria; p__Firmicutes; c__Clostridia; o__Clostridiales; f__Lachnospiraceae; g__; s__
273737	27	19	0	35	0	0	20	17	0	0	26	0	40	38	k__Bacteria; p__Firmicutes; c__Clostridia; o__Clostridiales; f__Ruminococcaceae; g__; s__
1107895	37	0	10	20	45	60	0	0	0	0	0	0	60	29	k__Bacteria; p__Firmicutes; c__Clostridia; o__Clostridiales; f__; g__; s__
234751	30	67	57	86	158	34	0	83	11	18	18	52	45	52	k__Bacteria; p__Firmicutes; c__Clostridia; o__Clostridiales; f__; g__; s__
378273	58	55	0	20	19	0	135	57	19	20	31	60	34	51	k__Bacteria; p__Firmicutes; c__Clostridia; o__Clostridiales; f__; g__; s__
327284	66	93	0	0	0	0	58	100	21	27	877	0	0	0	k__Bacteria; p__Firmicutes; c__Clostridia; o__Clostridiales; f__; g__; s__
348404	265	242	104	167	374	190	156	93	205	45	14	268	115	110	k__Bacteria; p__Firmicutes; c__Clostridia; o__Clostridiales; f__; g__; s__
262801	109	125	237	88	39	0	15	64	0	30	0	0	0	58	k__Bacteria; p__Firmicutes; c__Clostridia; o__Clostridiales; f__; g__; s__
833390	1588	0	27	22	505	34	217	189	8	0	41	39	39	978	k__Bacteria; p__Firmicutes; c__Clostridia; o__Clostridiales; f__Lachnospiraceae; g__; s__
334699	56	0	0	27	44	155	0	0	14	0	0	82	51	45	k__Bacteria; p__Firmicutes; c__Clostridia; o__Clostridiales; f__Ruminococcaceae; g__Oscillospira; s__
1571092	318	169	29	497	46	67	38	211	258	0	54	0	920	40	k__Bacteria; p__Firmicutes; c__Clostridia; o__Clostridiales; f__; g__; s__
1094991	31	37	12	33	0	0	27	28	20	50	26	0	19	28	k__Bacteria; p__Firmicutes; c__Clostridia; o__Clostridiales; f__Ruminococcaceae; g__; s__
3013444	3167	4596	2295	8493	2289	345	426	443	148	143	393	625	8510	5710	k__Bacteria; p__Bacteroidetes; c__Bacteroidia; o__Bacteroidales; f__; g__; s__
296726	1421	511	652	1141	2156	410	43	449	380	0	0	903	647	1224	k__Bacteria; p__Firmicutes; c__Clostridia; o__Clostridiales; f__Peptococcaceae; g__rc4-4; s__
267694	51	213	0	149	158	0	0	0	0	0	0	0	56	73	k__Bacteria; p__Firmicutes; c__Clostridia; o__Clostridiales; f__Lachnospiraceae; g__; s__
319214	151	172	0	34	28	19	229	0	20	66	0	0	27	129	k__Bacteria; p__Firmicutes; c__Clostridia; o__Clostridiales; f__Lachnospiraceae; g__[Ruminococcus]; s__gnavus
276172	166	186	60	175	157	51	48	51	88	26	50	117	191	119	k__Bacteria; p__Bacteroidetes; c__Bacteroidia; o__Bacteroidales; f__Rikenellaceae; g__; s__
273232	518	457	124	350	230	18	30	0	16	41	111	391	137	610	k__Bacteria; p__Verrucomicrobia; c__Verrucomicrobiae; o__Verrucomicrobiales; f__Verrucomicrobiaceae; g__Akkermansia; s__muciniphila
259859	216	131	19	190	434	58	97	27	18	18	18	80	135	82	k__Bacteria; p__Bacteroidetes; c__Bacteroidia; o__Bacteroidales; f__S24-7; g__; s__
264325	844	1131	335	1054	984	394	252	394	390	152	262	557	1082	777	k__Bacteria; p__Bacteroidetes; c__Bacteroidia; o__Bacteroidales; f__Rikenellaceae; g__; s__
269657	105	26	12	72	40	441	50	14	23	96	0	162	51	36	k__Bacteria; p__Firmicutes; c__Clostridia; o__Clostridiales; f__Lachnospiraceae; g__; s__
583117	852	2322	513	3097	2705	399	382	505	638	525	665	1112	2026	1113	k__Bacteria; p__Bacteroidetes; c__Bacteroidia; o__Bacteroidales; f__Bacteroidaceae; g__Bacteroides; s__
826541	116	215	0	21	275	88	41	69	80	14	28	127	0	75	k__Bacteria; p__Firmicutes; c__Clostridia; o__Clostridiales; f__; g__; s__
346804	18	0	0	19	0	11	0	0	0	0	0	0	0	0	k__Bacteria; p__Firmicutes; c__Clostridia; o__Clostridiales; f__Ruminococcaceae; g__; s__
277204	122	75	0	109	54	37	113	101	37	44	118	69	80	84	k__Bacteria; p__Firmicutes; c__Clostridia; o__Clostridiales; f__Ruminococcaceae; g__Oscillospira; s__
348336	45	119	24	85	44	14	140	129	13	23	79	30	70	64	k__Bacteria; p__Firmicutes; c__Clostridia; o__Clostridiales; f__; g__; s__
356360	38	143	0	201	134	20	0	414	0	84	103	146	240	353	k__Bacteria; p__Firmicutes; c__Clostridia; o__Clostridiales; f__Ruminococcaceae; g__; s__
560336	21	17	52	37	0	28	0	0	17	0	0	31	17	0	k__Bacteria; p__Bacteroidetes; c__Bacteroidia; o__Bacteroidales; f__Bacteroidaceae; g__Bacteroides; s__
741001	845	692	437	2112	2115	6417	5901	4597	5278	2991	5667	13009	1489	2107	k__Bacteria; p__Bacteroidetes; c__Bacteroidia; o__Bacteroidales; f__S24-7; g__; s__
692154	18	15	0	0	28	0	36	16	27	55	0	0	32	48	k__Bacteria; p__Firmicutes; c__Bacilli; o__Lactobacillales; f__Lactobacillaceae; g__Lactobacillus; s__
769075	23	64	42	27	32	0	13	0	0	0	61	63	0	22	k__Bacteria; p__Firmicutes; c__Clostridia; o__Clostridiales; f__; g__; s__
316925	18	0	0	0	0	0	0	0	0	0	0	0	0	0	k__Bacteria; p__Firmicutes; c__Clostridia; o__Clostridiales; f__Ruminococcaceae; g__Oscillospira; s__
340853	72	31	0	84	113	46	84	162	16	76	58	35	111	157	k__Bacteria; p__Firmicutes; c__Clostridia; o__Clostridiales; f__Lachnospiraceae; g__; s__
330921	90	16	0	74	0	0	67	37	22	41	41	23	41	61	k__Bacteria; p__Firmicutes; c__Clostridia; o__Clostridiales; f__; g__; s__
1684221	37	0	0	0	21	0	24	0	0	0	16	0	12	0	k__Bacteria; p__Proteobacteria; c__Deltaproteobacteria; o__Desulfovibrionales; f__Desulfovibrionaceae; g__Desulfovibrio; s__C21_c20
452014	418	568	342	626	183	180	432	158	362	809	232	627	560	453	k__Bacteria; p__Firmicutes; c__Clostridia; o__Clostridiales; f__Ruminococcaceae; g__Oscillospira; s__
180738	158	318	393	252	14	51	434	229	42	422	94	42	219	248	k__Bacteria; p__Firmicutes; c__Clostridia; o__Clostridiales; f__Ruminococcaceae; g__Ruminococcus; s__
835456	18	39	51	0	56	31	17	101	68	49	0	108	50	0	k__Bacteria; p__Firmicutes; c__Clostridia; o__Clostridiales; f__; g__; s__
353195	23	29	0	21	0	0	0	0	0	0	0	0	44	13	k__Bacteria; p__Firmicutes; c__Clostridia; o__Clostridiales; f__; g__; s__
182255	54	45	69	132	20	40	15	16	35	52	25	70	41	28	k__Bacteria; p__Bacteroidetes; c__Bacteroidia; o__Bacteroidales; f__Bacteroidaceae; g__Bacteroides; s__
583656	615	698	1239	693	587	215	198	262	139	286	115	238	517	340	k__Bacteria; p__Bacteroidetes; c__Bacteroidia; o__Bacteroidales; f__Bacteroidaceae; g__Bacteroides; s__
346764	42	18	44	92	57	43	76	117	22	161	18	103	35	80	k__Bacteria; p__Firmicutes; c__Clostridia; o__Clostridiales; f__; g__; s__
169901	70	318	21	172	365	0	14	0	172	15	0	54	42	443	k__Bacteria; p__TM7; c__TM7-3; o__CW040; f__F16; g__; s__
332507	221	101	95	52	46	71	172	0	107	0	72	84	73	172	k__Bacteria; p__Firmicutes; c__Clostridia; o__Clostridiales; f__Ruminococcaceae; g__; s__
417981	14	0	0	0	28	13	0	0	0	15	13	18	13	0	k__Bacteria; p__Firmicutes; c__Clostridia; o__Clostridiales; f__[Mogibacteriaceae]; g__; s__
585073	61	95	202	157	74	492	113	133	103	127	62	278	153	95	k__Bacteria; p__Firmicutes; c__Clostridia; o__Clostridiales; f__Ruminococcaceae; g__Oscillospira; s__
270248	47	42	50	14	55	0	0	21	0	0	0	0	28	24	k__Bacteria; p__Bacteroidetes; c__Bacteroidia; o__Bacteroidales; f__Rikenellaceae; g__; s__
336736	26	0	11	39	0	0	17	0	18	0	18	0	19	18	k__Bacteria; p__Firmicutes; c__Clostridia; o__Clostridiales; f__Ruminococcaceae; g__Ruminococcus; s__
177946	44	165	60	112	20	20	0	0	0	0	0	0	17	82	k__Bacteria; p__Firmicutes; c__Clostridia; o__Clostridiales; f__; g__; s__
4334746	33	0	10	0	14	24	0	0	0	0	0	22	0	19	k__Bacteria; p__Tenericutes; c__Mollicutes; o__RF39; f__; g__; s__
355045	549	632	242	712	712	525	615	462	303	477	616	682	506	619	k__Bacteria; p__Bacteroidetes; c__Bacteroidia; o__Bacteroidales; f__S24-7; g__; s__
170335	1473	1207	533	930	911	795	960	552	447	556	525	1470	1004	1052	k__Bacteria; p__Bacteroidetes; c__Bacteroidia; o__Bacteroidales; f__[Odoribacteraceae]; g__Odoribacter; s__
466409	522	96	230	337	35	60	115	306	114	349	0	139	52	221	k__Bacteria; p__Firmicutes; c__Clostridia; o__Clostridiales; f__; g__; s__
301678	34	55	0	26	20	32	149	62	102	60	189	232	50	0	k__Bacteria; p__Firmicutes; c__Clostridia; o__Clostridiales; f__Ruminococcaceae; g__Ruminococcus; s__
577377	1143	1057	1075	825	37	566	109	123	361	357	0	807	540	271	k__Bacteria; p__Bacteroidetes; c__Bacteroidia; o__Bacteroidales; f__Bacteroidaceae; g__Bacteroides; s__
189721	576	913	404	908	432	719	603	475	731	942	631	1044	880	591	k__Bacteria; p__Bacteroidetes; c__Bacteroidia; o__Bacteroidales; f__Prevotellaceae; g__Prevotella; s__
1113282	0	22	45	0	28	14	0	0	10	0	0	82	19	25	k__Bacteria; p__Tenericutes; c__Mollicutes; o__RF39; f__; g__; s__
181249	0	14	9	0	0	0	51	0	0	0	0	0	0	12	k__Bacteria; p__Firmicutes; c__Clostridia; o__Clostridiales; f__; g__; s__
562369	0	47	0	28	0	0	0	0	0	0	0	0	18	0	k__Bacteria; p__Firmicutes; c__Clostridia; o__Clostridiales; f__; g__; s__
350741	0	18	0	26	0	47	13	0	0	13	0	0	39	17	k__Bacteria; p__Firmicutes; c__Clostridia; o__Clostridiales; f__Lachnospiraceae; g__; s__
345862	0	20	0	0	0	0	0	0	0	0	0	0	0	15	k__Bacteria; p__Firmicutes; c__Clostridia; o__Clostridiales; f__; g__; s__
194770	0	13	10	0	19	21	0	13	9	24	0	15	0	0	k__Bacteria; p__Bacteroidetes; c__Bacteroidia; o__Bacteroidales; f__S24-7; g__; s__
183446	0	17	0	0	23	0	11	16	10	17	15	0	21	20	k__Bacteria; p__Bacteroidetes; c__Bacteroidia; o__Bacteroidales; f__S24-7; g__; s__
262258	0	21	0	0	0	19	44	26	43	14	63	61	18	0	k__Bacteria; p__Firmicutes; c__Clostridia; o__Clostridiales; f__Ruminococcaceae; g__; s__
400443	0	39	10	24	0	19	0	107	22	26	112	20	28	36	k__Bacteria; p__Firmicutes; c__Clostridia; o__Clostridiales; f__; g__; s__
340650	0	24	0	0	30	0	0	46	0	0	20	0	42	60	k__Bacteria; p__Firmicutes; c__Clostridia; o__Clostridiales; f__; g__; s__
350320	0	15	0	96	0	25	125	30	31	0	0	40	61	0	k__Bacteria; p__Firmicutes; c__Clostridia; o__Clostridiales; f__; g__; s__
261256	0	20	0	0	0	0	0	0	0	0	0	0	0	0	k__Bacteria; p__Firmicutes; c__Clostridia; o__Clostridiales; f__; g__; s__
266726	0	126	0	136	0	75	40	0	48	44	0	162	0	24	k__Bacteria; p__Firmicutes; c__Clostridia; o__Clostridiales; f__Lachnospiraceae; g__Coprococcus; s__
1107439	0	1280	0	481	0	0	0	0	0	0	0	0	0	0	k__Bacteria; p__Firmicutes; c__Clostridia; o__Clostridiales; f__; g__; s__
275895	0	25	0	0	0	0	0	0	0	0	0	0	0	0	k__Bacteria; p__Firmicutes; c__Clostridia; o__Clostridiales; f__; g__; s__
181574	0	26	0	39	0	0	0	0	0	0	0	0	0	17	k__Bacteria; p__Firmicutes; c__Clostridia; o__Clostridiales; f__Lachnospiraceae; g__; s__
275470	0	61	0	83	31	0	58	14	0	0	44	0	79	56	k__Bacteria; p__Firmicutes; c__Clostridia; o__Clostridiales; f__; g__; s__
349372	0	36	0	58	0	0	62	0	0	0	20	0	31	23	k__Bacteria; p__Firmicutes; c__Clostridia; o__Clostridiales; f__; g__; s__
188889	0	19	8	0	0	18	15	0	19	25	14	34	19	13	k__Bacteria; p__Bacteroidetes; c__Bacteroidia; o__Bacteroidales; f__Prevotellaceae; g__Prevotella; s__
323583	0	17	0	0	0	0	0	0	10	0	0	17	0	0	k__Bacteria; p__Firmicutes; c__Clostridia; o__Clostridiales; f__Ruminococcaceae; g__Ruminococcus; s__
517722	0	14	0	0	0	0	0	0	0	0	0	0	0	0	k__Bacteria; p__Bacteroidetes; c__Bacteroidia; o__Bacteroidales; f__S24-7; g__; s__
193103	0	15	13	0	0	0	24	0	0	0	0	0	0	0	k__Bacteria; p__Firmicutes; c__Clostridia; o__Clostridiales; f__; g__; s__
262095	0	16	63	0	0	13	16	0	9	0	0	38	0	21	k__Bacteria; p__Firmicutes; c__Erysipelotrichi; o__Erysipelotrichales; f__Erysipelotrichaceae; g__; s__
258280	0	15	0	15	0	16	0	46	0	0	0	43	27	30	k__Bacteria; p__Firmicutes; c__Clostridia; o__Clostridiales; f__; g__; s__
189147	0	15	0	0	0	0	0	0	0	0	0	0	0	0	k__Bacteria; p__Firmicutes; c__Clostridia; o__Clostridiales; f__Ruminococcaceae; g__Ruminococcus; s__
339351	0	17	0	18	16	0	0	0	0	0	15	0	43	0	k__Bacteria; p__Firmicutes; c__Clostridia; o__Clostridiales; f__; g__; s__
351405	0	111	36	180	195	0	122	0	99	64	0	244	52	86	k__Bacteria; p__Firmicutes; c__Clostridia; o__Clostridiales; f__; g__; s__
309249	0	13	0	0	65	51	12	0	0	38	0	41	38	39	k__Bacteria; p__Firmicutes; c__Clostridia; o__Clostridiales; f__; g__; s__
268043	0	68	0	20	0	0	18	112	0	15	83	0	14	53	k__Bacteria; p__Firmicutes; c__Clostridia; o__Clostridiales; f__Ruminococcaceae; g__Ruminococcus; s__
348897	0	23	0	0	0	15	17	19	0	0	12	0	0	0	k__Bacteria; p__Firmicutes; c__Clostridia; o__Clostridiales; f__; g__; s__
258957	0	25	0	0	0	0	0	13	0	0	0	0	12	15	k__Bacteria; p__Firmicutes; c__Clostridia; o__Clostridiales; f__; g__; s__
352445	0	15	0	0	0	0	0	0	0	0	0	0	0	0	k__Bacteria; p__Firmicutes; c__Clostridia; o__Clostridiales; f__Lachnospiraceae; g__[Ruminococcus]; s__gnavus
383971	0	25	0	0	0	28	0	0	8	0	0	0	0	0	k__Bacteria; p__Firmicutes; c__Clostridia; o__Clostridiales; f__Lachnospiraceae; g__[Ruminococcus]; s__gnavus
4432841	0	25	14	0	0	0	0	119	0	0	211	29	0	0	k__Bacteria; p__Tenericutes; c__Mollicutes; o__RF39; f__; g__; s__
260375	0	147	0	126	0	0	14	0	0	0	29	0	72	30	k__Bacteria; p__Firmicutes; c__Clostridia; o__Clostridiales; f__Lachnospiraceae; g__; s__
188697	0	30	8	17	0	0	11	60	10	38	0	0	0	30	k__Bacteria; p__Firmicutes; c__Clostridia; o__Clostridiales; f__; g__; s__
578649	0	19	13	16	15	27	0	0	12	14	0	31	18	15	k__Bacteria; p__Firmicutes; c__Clostridia; o__Clostridiales; f__Lachnospiraceae; g__; s__
339791	0	30	0	22	0	0	0	0	0	0	0	0	0	0	k__Bacteria; p__Firmicutes; c__Clostridia; o__Clostridiales; f__Lachnospiraceae; g__Coprococcus; s__
191205	0	21	0	31	0	0	0	0	0	0	0	0	34	0	k__Bacteria; p__Firmicutes; c__Clostridia; o__Clostridiales; f__Lachnospiraceae; g__[Ruminococcus]; s__gnavus
1106614	0	16	0	14	117	124	20	76	15	0	614	721	33	112	k__Bacteria; p__Firmicutes; c__Clostridia; o__Clostridiales; f__; g__; s__
198839	0	21	14	0	14	0	15	0	11	0	0	26	0	14	k__Bacteria; p__Firmicutes; c__Clostridia; o__Clostridiales; f__Ruminococcaceae; g__; s__
827592	0	23	0	0	0	0	0	0	0	0	0	0	0	18	k__Bacteria; p__Firmicutes; c__Clostridia; o__Clostridiales; f__Ruminococcaceae; g__Ruminococcus; s__
174959	0	1160	461	793	78	13	332	1473	148	1857	0	17	33	1170	k__Bacteria; p__Firmicutes; c__Clostridia; o__Clostridiales; f__; g__; s__
434089	0	21	0	0	0	11	70	0	82	130	0	104	0	0	k__Bacteria; p__Firmicutes; c__Clostridia; o__Clostridiales; f__Ruminococcaceae; g__; s__
344256	0	18	0	0	0	0	0	79	0	0	28	0	49	0	k__Bacteria; p__Firmicutes; c__Clostridia; o__Clostridiales; f__; g__; s__
338644	0	17	0	0	28	28	20	28	13	19	29	18	0	12	k__Bacteria; p__Actinobacteria; c__Coriobacteriia; o__Coriobacteriales; f__Coriobacteriaceae; g__Adlercreutzia; s__
4343981	0	21	0	0	31	0	0	31	0	17	0	40	0	12	k__Bacteria; p__Tenericutes; c__Mollicutes; o__RF39; f__; g__; s__
355312	0	16	0	0	1008	12	0	17	0	0	0	0	0	12	k__Bacteria; p__Firmicutes; c__Clostridia; o__Clostridiales; f__; g__; s__
352624	0	23	17	50	0	21	0	0	0	0	0	0	26	0	k__Bacteria; p__Firmicutes; c__Clostridia; o__Clostridiales; f__; g__; s__
196749	0	16	0	0	0	0	55	15	0	0	0	0	0	0	k__Bacteria; p__Firmicutes; c__Clostridia; o__Clostridiales; f__Lachnospiraceae; g__; s__
268257	0	19	0	28	0	0	24	0	0	0	0	0	0	0	k__Bacteria; p__Firmicutes; c__Clostridia; o__Clostridiales; f__; g__; s__
259912	0	14	13	16	0	22	22	0	10	40	20	24	0	16	k__Bacteria; p__Firmicutes; c__Clostridia; o__Clostridiales; f__Lachnospiraceae; g__; s__
444241	0	20	0	36	32	0	15	0	15	15	0	75	0	15	k__Bacteria; p__Firmicutes; c__Clostridia; o__Clostridiales; f__; g__; s__
697874	0	13	0	17	18	0	26	24	0	24	0	30	0	25	k__Bacteria; p__Firmicutes; c__Clostridia; o__Clostridiales; f__; g__; s__
319153	0	38	0	14	0	0	0	0	0	0	0	0	0	0	k__Bacteria; p__Firmicutes; c__Clostridia; o__Clostridiales; f__Lachnospiraceae; g__Coprococcus; s__
266715	0	13	0	0	0	0	12	0	0	0	0	0	0	0	k__Bacteria; p__Firmicutes; c__Clostridia; o__Clostridiales; f__Ruminococcaceae; g__; s__
308400	0	0	15	0	0	0	0	0	12	0	0	0	0	0	k__Bacteria; p__Firmicutes; c__Clostridia; o__Clostridiales; f__; g__; s__
347933	0	0	531	0	0	0	12	11939	0	9126	12995	0	0	0	k__Bacteria; p__Firmicutes; c__Clostridia; o__Clostridiales; f__; g__; s__
416078	0	0	11	0	19	0	13	0	0	0	0	18	17	0	k__Bacteria; p__Bacteroidetes; c__Bacteroidia; o__Bacteroidales; f__S24-7; g__; s__
271766	0	0	10	0	0	0	0	0	0	0	0	0	0	0	k__Bacteria; p__Firmicutes; c__Clostridia; o__Clostridiales; f__; g__; s__
586453	0	0	12	0	0	0	0	0	0	0	0	0	0	0	k__Bacteria; p__Firmicutes; c__Clostridia; o__Clostridiales; f__Christensenellaceae; g__; s__
265182	0	0	19	14	0	66	12	27	11	14	75	56	16	0	k__Bacteria; p__Firmicutes; c__Clostridia; o__Clostridiales; f__Ruminococcaceae; g__Oscillospira; s__
457371	0	0	17	28	0	41	218	16	20	326	31	23	45	76	k__Bacteria; p__Firmicutes; c__Clostridia; o__Clostridiales; f__Lachnospiraceae; g__; s__
264586	0	0	8	18	0	0	0	0	0	29	40	0	0	0	k__Bacteria; p__Firmicutes; c__Clostridia; o__Clostridiales; f__; g__; s__
188887	0	0	17	0	0	0	0	0	0	0	0	0	0	0	k__Bacteria; p__Bacteroidetes; c__Bacteroidia; o__Bacteroidales; f__Bacteroidaceae; g__Bacteroides; s__
355291	0	0	46	0	0	11	17	0	0	14	0	15	0	0	k__Bacteria; p__Bacteroidetes; c__Bacteroidia; o__Bacteroidales; f__Bacteroidaceae; g__Bacteroides; s__
331720	0	0	15	0	19	12	11	0	15	13	16	21	23	12	k__Bacteria; p__Bacteroidetes; c__Bacteroidia; o__Bacteroidales; f__S24-7; g__; s__
1991255	0	0	12	0	0	0	0	15	0	0	0	0	0	13	k__Bacteria; p__Firmicutes; c__Clostridia; o__Clostridiales; f__Lachnospiraceae; g__; s__
385545	0	0	13	0	0	0	0	25	0	0	0	0	15	0	k__Bacteria; p__Firmicutes; c__Clostridia; o__Clostridiales; f__; g__; s__
269413	0	0	92	308	0	0	218	205	158	119	85	296	0	0	k__Bacteria; p__Firmicutes; c__Clostridia; o__Clostridiales; f__; g__; s__
4360128	0	0	10	0	0	0	0	0	0	0	0	0	0	0	k__Bacteria; p__Bacteroidetes; c__Bacteroidia; o__Bacteroidales; f__Bacteroidaceae; g__Bacteroides; s__
346559	0	0	13	0	0	0	0	0	10	0	0	0	0	0	k__Bacteria; p__Firmicutes; c__Clostridia; o__Clostridiales; f__Lachnospiraceae; g__; s__
312145	0	0	9	0	0	0	13	0	0	0	0	0	0	0	k__Bacteria; p__Firmicutes; c__Clostridia; o__Clostridiales; f__; g__; s__
337784	0	0	11	0	36	15	17	30	0	29	31	0	20	29	k__Bacteria; p__Firmicutes; c__Clostridia; o__Clostridiales; f__[Mogibacteriaceae]; g__; s__
157327	0	0	10	0	0	12	0	0	0	0	0	0	0	0	k__Bacteria; p__Bacteroidetes; c__Bacteroidia; o__Bacteroidales; f__Bacteroidaceae; g__Bacteroides; s__
1811208	0	0	8	0	0	0	0	0	0	0	0	0	0	0	k__Bacteria; p__Bacteroidetes; c__Bacteroidia; o__Bacteroidales; f__Bacteroidaceae; g__Bacteroides; s__
322372	0	0	9	0	0	0	0	0	0	0	0	0	0	0	k__Bacteria; p__Bacteroidetes; c__Bacteroidia; o__Bacteroidales; f__S24-7; g__; s__
318928	0	0	26	16	0	0	0	0	0	0	0	97	19	16	k__Bacteria; p__Firmicutes; c__Clostridia; o__Clostridiales; f__Ruminococcaceae; g__Ruminococcus; s__
310781	0	0	18	0	0	70	38	0	29	0	0	238	0	0	k__Bacteria; p__Cyanobacteria; c__4C0d-2; o__YS2; f__; g__; s__
2233608	0	0	12	0	19	0	0	0	0	0	0	0	0	0	k__Bacteria; p__Bacteroidetes; c__Bacteroidia; o__Bacteroidales; f__S24-7; g__; s__
348850	0	0	8	0	0	0	0	169	0	145	188	0	0	0	k__Bacteria; p__Firmicutes; c__Clostridia; o__Clostridiales; f__; g__; s__
592649	0	0	9	15	753	0	0	0	0	0	0	0	0	0	k__Bacteria; p__Firmicutes; c__Clostridia; o__Clostridiales; f__; g__; s__
584765	0	0	8	0	0	43	0	0	20	0	0	38	0	0	k__Bacteria; p__Firmicutes; c__Clostridia; o__Clostridiales; f__; g__; s__
272072	0	0	12	0	0	0	0	0	21	17	0	0	0	0	k__Bacteria; p__Firmicutes; c__Clostridia; o__Clostridiales; f__; g__; s__
2645488	0	0	9	0	0	0	0	0	0	0	0	0	0	0	k__Bacteria; p__Firmicutes; c__Erysipelotrichi; o__Erysipelotrichales; f__Erysipelotrichaceae; g__; s__
277224	0	0	12	0	0	0	0	0	0	0	0	0	0	0	k__Bacteria; p__Firmicutes; c__Clostridia; o__Clostridiales; f__; g__; s__
350337	0	0	131	0	0	0	0	2603	0	2084	2787	0	0	0	k__Bacteria; p__Firmicutes; c__Clostridia; o__Clostridiales; f__; g__; s__
352378	0	0	0	14	0	0	0	0	0	0	0	0	0	0	k__Bacteria; p__Firmicutes; c__Clostridia; o__Clostridiales; f__; g__; s__
214116	0	0	0	31	0	0	0	31	11	0	0	0	69	0	k__Bacteria; p__Firmicutes; c__Clostridia; o__Clostridiales; f__; g__; s__
342504	0	0	0	16	18	0	12	38	0	25	20	20	0	0	k__Bacteria; p__Firmicutes; c__Clostridia; o__Clostridiales; f__Clostridiaceae; g__; s__
2120779	0	0	0	15	0	0	0	0	0	0	0	0	0	0	k__Bacteria; p__Firmicutes; c__Clostridia; o__Clostridiales; f__; g__; s__
640999	0	0	0	17	43	0	15	16	0	0	0	0	31	0	k__Bacteria; p__Firmicutes; c__Clostridia; o__Clostridiales; f__; g__; s__
462727	0	0	0	15	0	12	45	25	41	0	14	36	66	15	k__Bacteria; p__Firmicutes; c__Clostridia; o__Clostridiales; f__Ruminococcaceae; g__; s__
110016	0	0	0	37	102	0	0	0	0	0	0	0	0	12	k__Bacteria; p__Firmicutes; c__Clostridia; o__Clostridiales; f__; g__; s__
830014	0	0	0	14	0	0	0	58	0	27	0	46	0	0	k__Bacteria; p__Firmicutes; c__Clostridia; o__Clostridiales; f__; g__; s__
354163	0	0	0	79	0	216	226	620	13	15	233	87	12	0	k__Bacteria; p__Firmicutes; c__Clostridia; o__Clostridiales; f__; g__; s__
346098	0	0	0	37	0	0	23	86	0	0	72	0	0	0	k__Bacteria; p__Firmicutes; c__Clostridia; o__Clostridiales; f__Lachnospiraceae; g__; s__
330417	0	0	0	397	0	43	16	0	10	0	0	50	16	28	k__Bacteria; p__Firmicutes; c__Clostridia; o__Clostridiales; f__; g__; s__
759751	0	0	0	19	0	11	0	0	0	0	0	0	18	0	k__Bacteria; p__Firmicutes; c__Clostridia; o__Clostridiales; f__Lachnospiraceae; g__; s__
259154	0	0	0	15	0	0	0	0	0	0	0	0	0	0	k__Bacteria; p__Firmicutes; c__Clostridia; o__Clostridiales; f__Lachnospiraceae; g__; s__
4364243	0	0	0	30	16	32	0	0	16	0	0	49	43	0	k__Bacteria; p__Firmicutes; c__Clostridia; o__Clostridiales; f__Lachnospiraceae; g__; s__
320070	0	0	0	16	0	0	44	25	14	0	22	0	0	0	k__Bacteria; p__Firmicutes; c__Clostridia; o__Clostridiales; f__Ruminococcaceae; g__Ruminococcus; s__
705337	0	0	0	110	0	0	0	0	0	0	0	0	72	38	k__Bacteria; p__Firmicutes; c__Clostridia; o__Clostridiales; f__; g__; s__
4440360	0	0	0	780	0	790	0	0	310	35	0	1407	683	0	k__Bacteria; p__Firmicutes; c__Clostridia; o__Clostridiales; f__Lachnospiraceae; g__; s__
323829	0	0	0	16	0	0	25	0	0	0	0	0	26	0	k__Bacteria; p__Firmicutes; c__Clostridia; o__Clostridiales; f__Lachnospiraceae; g__; s__
295854	0	0	0	21	0	22	0	0	0	0	0	45	21	0	k__Bacteria; p__Firmicutes; c__Clostridia; o__Clostridiales; f__Lachnospiraceae; g__; s__
273902	0	0	0	21	0	0	0	20	0	0	0	0	0	13	k__Bacteria; p__Firmicutes; c__Clostridia; o__Clostridiales; f__; g__; s__
310499	0	0	0	16	0	0	14	0	0	0	0	0	0	36	k__Bacteria; p__Firmicutes; c__Clostridia; o__Clostridiales; f__; g__; s__
229459	0	0	0	16	0	0	12	0	0	0	0	0	0	20	k__Bacteria; p__Firmicutes; c__Clostridia; o__Clostridiales; f__; g__; s__
276312	0	0	0	19	0	0	0	0	0	0	0	0	0	0	k__Bacteria; p__Firmicutes; c__Clostridia; o__Clostridiales; f__; g__; s__
261261	0	0	0	16	0	0	0	0	0	0	0	0	0	0	k__Bacteria; p__Firmicutes; c__Clostridia; o__Clostridiales; f__; g__; s__
450755	0	0	0	0	25	60	0	0	0	0	0	72	0	0	k__Bacteria; p__Firmicutes; c__Clostridia; o__Clostridiales; f__; g__; s__
331150	0	0	0	0	17	24	83	0	0	0	0	0	0	29	k__Bacteria; p__Firmicutes; c__Clostridia; o__Clostridiales; f__Lachnospiraceae; g__; s__
348748	0	0	0	0	22	0	0	38	0	18	0	0	28	88	k__Bacteria; p__Firmicutes; c__Clostridia; o__Clostridiales; f__Lachnospiraceae; g__; s__
3412718	0	0	0	0	28	21	16	0	0	0	16	26	0	19	k__Bacteria; p__Firmicutes; c__Clostridia; o__Clostridiales; f__Ruminococcaceae; g__; s__
270317	0	0	0	0	35	47	0	0	0	0	86	0	0	17	k__Bacteria; p__Firmicutes; c__Clostridia; o__Clostridiales; f__; g__; s__
352008	0	0	0	0	19	0	0	0	12	15	0	0	0	0	k__Bacteria; p__Firmicutes; c__Clostridia; o__Clostridiales; f__Lachnospiraceae; g__[Ruminococcus]; s__gnavus
277143	0	0	0	0	30	26	0	0	0	0	15	0	0	12	k__Bacteria; p__Firmicutes; c__Erysipelotrichi; o__Erysipelotrichales; f__Erysipelotrichaceae; g__Allobaculum; s__
352222	0	0	0	0	761	0	0	0	0	0	0	0	0	0	k__Bacteria; p__Firmicutes; c__Clostridia; o__Clostridiales; f__; g__; s__
343581	0	0	0	0	19	0	0	0	0	0	41	0	0	0	k__Bacteria; p__Firmicutes; c__Clostridia; o__Clostridiales; f__; g__; s__
352192	0	0	0	0	23	0	0	28	0	0	0	0	0	0	k__Bacteria; p__Firmicutes; c__Clostridia; o__Clostridiales; f__; g__; s__
441494	0	0	0	0	70	32	0	20	0	31	0	29	0	0	k__Bacteria; p__Firmicutes; c__Clostridia; o__Clostridiales; f__Ruminococcaceae; g__; s__
267406	0	0	0	0	0	26	0	0	0	0	0	0	0	0	k__Bacteria; p__Firmicutes; c__Clostridia; o__Clostridiales; f__Lachnospiraceae; g__; s__
259609	0	0	0	0	0	13	0	0	12	0	0	0	0	0	k__Bacteria; p__Bacteroidetes; c__Bacteroidia; o__Bacteroidales; f__S24-7; g__; s__
272334	0	0	0	0	0	12	0	0	0	0	0	0	12	12	k__Bacteria; p__Firmicutes; c__Erysipelotrichi; o__Erysipelotrichales; f__Erysipelotrichaceae; g__Allobaculum; s__
190658	0	0	0	0	0	31	0	0	11	0	0	24	0	0	k__Bacteria; p__Firmicutes; c__Clostridia; o__Clostridiales; f__Ruminococcaceae; g__Oscillospira; s__
197924	0	0	0	0	0	22	0	21	47	13	0	19	20	0	k__Bacteria; p__Bacteroidetes; c__Bacteroidia; o__Bacteroidales; f__Bacteroidaceae; g__Bacteroides; s__uniformis
1110757	0	0	0	0	0	11	0	0	17	0	15	31	0	0	k__Bacteria; p__Bacteroidetes; c__Bacteroidia; o__Bacteroidales; f__S24-7; g__; s__
267220	0	0	0	0	0	53	14	0	38	55	0	43	0	0	k__Bacteria; p__Bacteroidetes; c__Bacteroidia; o__Bacteroidales; f__S24-7; g__; s__
330460	0	0	0	0	0	323	0	0	0	0	0	0	0	0	k__Bacteria; p__Firmicutes; c__Clostridia; o__Clostridiales; f__; g__; s__
836693	0	0	0	0	0	17	0	0	0	0	0	15	0	0	k__Bacteria; p__Firmicutes; c__Clostridia; o__SHA-98; f__; g__; s__
138338	0	0	0	0	0	210	0	0	0	0	0	0	0	0	k__Bacteria; p__Firmicutes; c__Clostridia; o__Clostridiales; f__; g__; s__
1107018	0	0	0	0	0	39	47	19	15	51	51	57	0	0	k__Bacteria; p__Bacteroidetes; c__Bacteroidia; o__Bacteroidales; f__S24-7; g__; s__
263380	0	0	0	0	0	1038	0	0	0	29	0	0	0	0	k__Bacteria; p__Firmicutes; c__Clostridia; o__Clostridiales; f__; g__; s__
164308	0	0	0	0	0	11	0	0	0	0	0	0	13	0	k__Bacteria; p__Firmicutes; c__Clostridia; o__Clostridiales; f__; g__; s__
279659	0	0	0	0	0	40	0	0	0	0	0	0	0	0	k__Bacteria; p__Firmicutes; c__Clostridia; o__Clostridiales; f__Ruminococcaceae; g__Ruminococcus; s__
266546	0	0	0	0	0	12	14	0	10	0	0	21	0	0	k__Bacteria; p__Bacteroidetes; c__Bacteroidia; o__Bacteroidales; f__S24-7; g__; s__
346720	0	0	0	0	0	279	37	112	150	335	0	418	0	0	k__Bacteria; p__Firmicutes; c__Clostridia; o__Clostridiales; f__Ruminococcaceae; g__; s__
448025	0	0	0	0	0	13	0	0	16	0	0	0	0	0	k__Bacteria; p__Bacteroidetes; c__Bacteroidia; o__Bacteroidales; f__S24-7; g__; s__
177240	0	0	0	0	0	14	12	0	0	20	0	0	0	0	k__Bacteria; p__Bacteroidetes; c__Bacteroidia; o__Bacteroidales; f__S24-7; g__; s__
197327	0	0	0	0	0	26	13	0	15	38	0	19	0	0	k__Bacteria; p__Bacteroidetes; c__Bacteroidia; o__Bacteroidales; f__S24-7; g__; s__
1106101	0	0	0	0	0	17	0	0	0	0	16	33	0	17	k__Bacteria; p__Bacteroidetes; c__Bacteroidia; o__Bacteroidales; f__S24-7; g__; s__
173218	0	0	0	0	0	13	0	0	0	0	0	87	0	0	k__Bacteria; p__Firmicutes; c__Clostridia; o__Clostridiales; f__; g__; s__
356454	0	0	0	0	0	196	43	84	121	248	0	323	0	0	k__Bacteria; p__Firmicutes; c__Clostridia; o__Clostridiales; f__Ruminococcaceae; g__; s__
4420206	0	0	0	0	0	21	0	0	0	18	0	29	0	0	k__Bacteria; p__Firmicutes; c__Clostridia; o__Clostridiales; f__Ruminococcaceae; g__Oscillospira; s__
274697	0	0	0	0	0	52	0	0	0	0	0	0	0	0	k__Bacteria; p__Firmicutes; c__Clostridia; o__Clostridiales; f__; g__; s__
205241	0	0	0	0	0	18	0	0	0	0	0	0	0	0	k__Bacteria; p__Firmicutes; c__Clostridia; o__Clostridiales; f__Ruminococcaceae; g__; s__
229452	0	0	0	0	0	19	15	18	0	0	0	0	0	14	k__Bacteria; p__Firmicutes; c__Clostridia; o__Clostridiales; f__; g__; s__
577082	0	0	0	0	0	16	0	0	0	0	0	0	0	0	k__Bacteria; p__Firmicutes; c__Clostridia; o__Clostridiales; f__; g__; s__
383992	0	0	0	0	0	13	0	0	0	0	0	0	13	0	k__Bacteria; p__Firmicutes; c__Clostridia; o__Clostridiales; f__; g__; s__
295296	0	0	0	0	0	12	0	0	0	0	0	0	0	0	k__Bacteria; p__Firmicutes; c__Clostridia; o__Clostridiales; f__; g__; s__
462832	0	0	0	0	0	40	0	0	0	0	0	0	0	0	k__Bacteria; p__Firmicutes; c__Clostridia; o__Clostridiales; f__Ruminococcaceae; g__Ruminococcus; s__
1844565	0	0	0	0	0	11	0	0	0	0	0	0	0	0	k__Bacteria; p__Firmicutes; c__Clostridia; o__Clostridiales; f__; g__; s__
172389	0	0	0	0	0	253	0	0	14	33	0	16	53	0	k__Bacteria; p__Firmicutes; c__Clostridia; o__Clostridiales; f__Lachnospiraceae; g__; s__
341749	0	0	0	0	0	0	83	24	0	0	32	0	0	0	k__Bacteria; p__Firmicutes; c__Clostridia; o__Clostridiales; f__Lachnospiraceae; g__; s__
610842	0	0	0	0	0	0	16	17	0	0	0	0	0	0	k__Bacteria; p__Firmicutes; c__Clostridia; o__Clostridiales; f__; g__; s__
272080	0	0	0	0	0	0	88	0	68	61	0	0	19	0	k__Bacteria; p__Firmicutes; c__Clostridia; o__Clostridiales; f__; g__; s__
275987	0	0	0	0	0	0	13	0	0	0	0	0	0	0	k__Bacteria; p__Firmicutes; c__Clostridia; o__Clostridiales; f__; g__; s__
276802	0	0	0	0	0	0	53	69	15	26	98	56	0	0	k__Bacteria; p__Bacteroidetes; c__Bacteroidia; o__Bacteroidales; f__S24-7; g__; s__
327900	0	0	0	0	0	0	18	39	0	0	41	0	0	0	k__Bacteria; p__Firmicutes; c__Clostridia; o__Clostridiales; f__Ruminococcaceae; g__Ruminococcus; s__
245324	0	0	0	0	0	0	21	0	0	17	26	17	0	13	k__Bacteria; p__Actinobacteria; c__Coriobacteriia; o__Coriobacteriales; f__Coriobacteriaceae; g__Adlercreutzia; s__
637934	0	0	0	0	0	0	24	0	9	16	21	0	15	0	k__Bacteria; p__Firmicutes; c__Clostridia; o__Clostridiales; f__; g__; s__
322223	0	0	0	0	0	0	11	15	15	0	0	16	20	0	k__Bacteria; p__Bacteroidetes; c__Bacteroidia; o__Bacteroidales; f__Rikenellaceae; g__; s__
304480	0	0	0	0	0	0	20	0	0	0	0	0	0	0	k__Bacteria; p__Firmicutes; c__Clostridia; o__Clostridiales; f__Lachnospiraceae; g__; s__
352559	0	0	0	0	0	0	17	0	9	0	0	20	0	0	k__Bacteria; p__Firmicutes; c__Clostridia; o__Clostridiales; f__Lachnospiraceae; g__; s__
397444	0	0	0	0	0	0	61	0	79	96	0	85	0	0	k__Bacteria; p__Firmicutes; c__Clostridia; o__Clostridiales; f__Ruminococcaceae; g__; s__
380534	0	0	0	0	0	0	11	0	0	0	0	0	0	0	k__Bacteria; p__Bacteroidetes; c__Bacteroidia; o__Bacteroidales; f__S24-7; g__; s__
1106654	0	0	0	0	0	0	16	0	0	0	14	24	0	0	k__Bacteria; p__Tenericutes; c__Mollicutes; o__RF39; f__; g__; s__
356404	0	0	0	0	0	0	11	0	0	0	13	0	0	0	k__Bacteria; p__Firmicutes; c__Clostridia; o__Clostridiales; f__; g__; s__
275563	0	0	0	0	0	0	38	26	14	22	0	0	19	0	k__Bacteria; p__Firmicutes; c__Clostridia; o__Clostridiales; f__Lachnospiraceae; g__; s__
194903	0	0	0	0	0	0	18	0	0	0	0	0	0	0	k__Bacteria; p__Firmicutes; c__Clostridia; o__Clostridiales; f__Lachnospiraceae; g__; s__
250270	0	0	0	0	0	0	96	55	51	14	56	190	0	0	k__Bacteria; p__Firmicutes; c__Clostridia; o__Clostridiales; f__; g__; s__
1108453	0	0	0	0	0	0	60	141	0	0	0	0	0	0	k__Bacteria; p__Firmicutes; c__Clostridia; o__Clostridiales; f__; g__; s__
351833	0	0	0	0	0	0	14	13	0	0	0	0	0	0	k__Bacteria; p__Firmicutes; c__Clostridia; o__Clostridiales; f__Lachnospiraceae; g__; s__
646499	0	0	0	0	0	0	11	0	0	0	0	0	0	0	k__Bacteria; p__Firmicutes; c__Clostridia; o__Clostridiales; f__; g__; s__
591405	0	0	0	0	0	0	20	0	0	17	0	0	16	204	k__Bacteria; p__Firmicutes; c__Clostridia; o__Clostridiales; f__; g__; s__
309302	0	0	0	0	0	0	0	23	0	0	0	0	0	0	k__Bacteria; p__Firmicutes; c__Clostridia; o__Clostridiales; f__Ruminococcaceae; g__Oscillospira; s__
153291	0	0	0	0	0	0	0	58	14	0	0	0	0	0	k__Bacteria; p__Firmicutes; c__Clostridia; o__Clostridiales; f__; g__; s__
4375017	0	0	0	0	0	0	0	20	0	0	0	0	0	0	k__Bacteria; p__Firmicutes; c__Clostridia; o__Clostridiales; f__; g__; s__
318470	0	0	0	0	0	0	0	13	0	0	0	0	0	0	k__Bacteria; p__Firmicutes; c__Clostridia; o__Clostridiales; f__; g__; s__
259870	0	0	0	0	0	0	0	13	0	0	0	0	0	0	k__Bacteria; p__Firmicutes; c__Clostridia; o__Clostridiales; f__; g__; s__
194490	0	0	0	0	0	0	0	52	0	0	0	0	16	0	k__Bacteria; p__Bacteroidetes; c__Bacteroidia; o__Bacteroidales; f__Rikenellaceae; g__; s__
259846	0	0	0	0	0	0	0	130	0	38	0	0	0	0	k__Bacteria; p__Firmicutes; c__Clostridia; o__Clostridiales; f__; g__; s__
351972	0	0	0	0	0	0	0	14	0	0	0	0	0	0	k__Bacteria; p__Firmicutes; c__Clostridia; o__Clostridiales; f__Dehalobacteriaceae; g__Dehalobacterium; s__
346291	0	0	0	0	0	0	0	40	0	24	29	0	0	0	k__Bacteria; p__Firmicutes; c__Clostridia; o__Clostridiales; f__; g__; s__
317031	0	0	0	0	0	0	0	47	8	0	0	0	0	0	k__Bacteria; p__Firmicutes; c__Clostridia; o__Clostridiales; f__; g__; s__
189476	0	0	0	0	0	0	0	0	11	0	0	0	16	0	k__Bacteria; p__Firmicutes; c__Clostridia; o__Clostridiales; f__; g__; s__
409947	0	0	0	0	0	0	0	0	8	0	0	0	0	0	k__Bacteria; p__Firmicutes; c__Clostridia; o__Clostridiales; f__Lachnospiraceae; g__; s__
1111350	0	0	0	0	0	0	0	0	10	0	0	16	0	0	k__Bacteria; p__Firmicutes; c__Clostridia; o__Clostridiales; f__Ruminococcaceae; g__; s__
265940	0	0	0	0	0	0	0	0	12	0	0	0	0	0	k__Bacteria; p__Firmicutes; c__Clostridia; o__Clostridiales; f__Ruminococcaceae; g__Ruminococcus; s__
193242	0	0	0	0	0	0	0	0	8	0	0	0	0	0	k__Bacteria; p__Bacteroidetes; c__Bacteroidia; o__Bacteroidales; f__S24-7; g__; s__
324522	0	0	0	0	0	0	0	0	18	0	0	0	0	0	k__Bacteria; p__Firmicutes; c__Clostridia; o__Clostridiales; f__; g__; s__
194878	0	0	0	0	0	0	0	0	12	0	0	0	0	0	k__Bacteria; p__Firmicutes; c__Clostridia; o__Clostridiales; f__; g__; s__
585480	0	0	0	0	0	0	0	0	17	0	0	0	0	0	k__Bacteria; p__Firmicutes; c__Clostridia; o__Clostridiales; f__Lachnospiraceae; g__Anaerostipes; s__
336174	0	0	0	0	0	0	0	0	19	0	0	0	0	0	k__Bacteria; p__Firmicutes; c__Clostridia; o__Clostridiales; f__Lachnospiraceae; g__; s__
381979	0	0	0	0	0	0	0	0	11	0	0	0	0	0	k__Bacteria; p__Bacteroidetes; c__Bacteroidia; o__Bacteroidales; f__S24-7; g__; s__
657491	0	0	0	0	0	0	0	0	12	0	0	20	0	0	k__Bacteria; p__Tenericutes; c__Mollicutes; o__RF39; f__; g__; s__
110660	0	0	0	0	0	0	0	0	10	0	0	0	0	0	k__Bacteria; p__Firmicutes; c__Clostridia; o__Clostridiales; f__; g__; s__
335675	0	0	0	0	0	0	0	0	11	0	0	0	0	0	k__Bacteria; p__Firmicutes; c__Clostridia; o__Clostridiales; f__Lachnospiraceae; g__; s__
319525	0	0	0	0	0	0	0	0	8	0	0	0	0	0	k__Bacteria; p__Bacteroidetes; c__Bacteroidia; o__Bacteroidales; f__S24-7; g__; s__
278928	0	0	0	0	0	0	0	0	8	0	0	0	0	0	k__Bacteria; p__Firmicutes; c__Clostridia; o__Clostridiales; f__Ruminococcaceae; g__Ruminococcus; s__
214835	0	0	0	0	0	0	0	0	0	20	0	0	0	0	k__Bacteria; p__Firmicutes; c__Clostridia; o__Clostridiales; f__Lachnospiraceae; g__; s__
335965	0	0	0	0	0	0	0	0	0	17	0	0	0	0	k__Bacteria; p__Firmicutes; c__Clostridia; o__Clostridiales; f__Lachnospiraceae; g__; s__
771177	0	0	0	0	0	0	0	0	0	13	0	0	0	0	k__Bacteria; p__Firmicutes; c__Clostridia; o__Clostridiales; f__; g__; s__
348142	0	0	0	0	0	0	0	0	0	14	49	0	13	0	k__Bacteria; p__Firmicutes; c__Clostridia; o__Clostridiales; f__; g__; s__
320224	0	0	0	0	0	0	0	0	0	0	16	15	18	0	k__Bacteria; p__Firmicutes; c__Clostridia; o__Clostridiales; f__Ruminococcaceae; g__Ruminococcus; s__
197291	0	0	0	0	0	0	0	0	0	0	25	0	0	0	k__Bacteria; p__Firmicutes; c__Clostridia; o__Clostridiales; f__; g__; s__
331772	0	0	0	0	0	0	0	0	0	0	12	0	0	0	k__Bacteria; p__Bacteroidetes; c__Bacteroidia; o__Bacteroidales; f__S24-7; g__; s__
826624	0	0	0	0	0	0	0	0	0	0	31	0	0	0	k__Bacteria; p__Firmicutes; c__Clostridia; o__Clostridiales; f__; g__; s__
215317	0	0	0	0	0	0	0	0	0	0	65	0	16	0	k__Bacteria; p__Firmicutes; c__Clostridia; o__Clostridiales; f__; g__; s__
199532	0	0	0	0	0	0	0	0	0	0	16	0	0	0	k__Bacteria; p__Firmicutes; c__Clostridia; o__Clostridiales; f__; g__; s__
354032	0	0	0	0	0	0	0	0	0	0	17	0	0	14	k__Bacteria; p__Firmicutes; c__Clostridia; o__Clostridiales; f__; g__; s__
3919792	0	0	0	0	0	0	0	0	0	0	57	0	0	0	k__Bacteria; p__Firmicutes; c__Clostridia; o__Clostridiales; f__; g__; s__
1110412	0	0	0	0	0	0	0	0	0	0	0	22	0	0	k__Bacteria; p__Firmicutes; c__Clostridia; o__Clostridiales; f__[Mogibacteriaceae]; g__; s__
352509	0	0	0	0	0	0	0	0	0	0	0	17	0	0	k__Bacteria; p__Firmicutes; c__Clostridia; o__Clostridiales; f__Lachnospiraceae; g__; s__
398255	0	0	0	0	0	0	0	0	0	0	0	27	13	0	k__Bacteria; p__Bacteroidetes; c__Bacteroidia; o__Bacteroidales; f__S24-7; g__; s__
260752	0	0	0	0	0	0	0	0	0	0	0	17	28	0	k__Bacteria; p__Firmicutes; c__Clostridia; o__Clostridiales; f__Lachnospiraceae; g__; s__
825063	0	0	0	0	0	0	0	0	0	0	0	18	0	0	k__Bacteria; p__Tenericutes; c__Mollicutes; o__RF39; f__; g__; s__
194297	0	0	0	0	0	0	0	0	0	0	0	18	0	0	k__Bacteria; p__Firmicutes; c__Clostridia; o__Clostridiales; f__Ruminococcaceae; g__Ruminococcus; s__
276305	0	0	0	0	0	0	0	0	0	0	0	18	0	0	k__Bacteria; p__Firmicutes; c__Clostridia; o__Clostridiales; f__; g__; s__
210867	0	0	0	0	0	0	0	0	0	0	0	16	0	0	k__Bacteria; p__Firmicutes; c__Clostridia; o__Clostridiales; f__; g__; s__
274795	0	0	0	0	0	0	0	0	0	0	0	20	0	0	k__Bacteria; p__Firmicutes; c__Clostridia; o__Clostridiales; f__Ruminococcaceae; g__Ruminococcus; s__
329741	0	0	0	0	0	0	0	0	0	0	0	74	0	0	k__Bacteria; p__Firmicutes; c__Clostridia; o__Clostridiales; f__; g__; s__
342666	0	0	0	0	0	0	0	0	0	0	0	0	16	0	k__Bacteria; p__Firmicutes; c__Clostridia; o__Clostridiales; f__Clostridiaceae; g__; s__
352533	0	0	0	0	0	0	0	0	0	0	0	0	39	0	k__Bacteria; p__Firmicutes; c__Clostridia; o__Clostridiales; f__; g__; s__
277332	0	0	0	0	0	0	0	0	0	0	0	0	13	0	k__Bacteria; p__Firmicutes; c__Clostridia; o__Clostridiales; f__; g__; s__
278098	0	0	0	0	0	0	0	0	0	0	0	0	14	0	k__Bacteria; p__Firmicutes; c__Clostridia; o__Clostridiales; f__Ruminococcaceae; g__Ruminococcus; s__
348038	0	0	0	0	0	0	0	0	0	0	0	0	13	0	k__Bacteria; p__Bacteroidetes; c__Bacteroidia; o__Bacteroidales; f__S24-7; g__; s__
830189	0	0	0	0	0	0	0	0	0	0	0	0	17	0	k__Bacteria; p__Firmicutes; c__Clostridia; o__Clostridiales; f__; g__; s__
949863	0	0	0	0	0	0	0	0	0	0	0	0	0	12	k__Bacteria; p__Firmicutes; c__Bacilli; o__Lactobacillales; f__Lactobacillaceae; g__Lactobacillus; s__
274018	0	0	0	0	0	0	0	0	0	0	0	0	0	16	k__Bacteria; p__Firmicutes; c__Clostridia; o__Clostridiales; f__; g__; s__
529192	0	0	0	0	0	0	0	0	0	0	0	0	0	261	k__Bacteria; p__Firmicutes; c__Clostridia; o__Clostridiales; f__; g__; s__
363731	0	0	0	0	0	0	0	0	0	0	0	0	0	12	k__Bacteria; p__Verrucomicrobia; c__Verrucomicrobiae; o__Verrucomicrobiales; f__Verrucomicrobiaceae; g__Akkermansia; s__muciniphila
