# Supplementary material for: Effects of Proteases from Pineapple and Papaya on Protein Digestive Capacity and Gut Microbiota in Healthy C57BL/6 Mice and Dose-Manner Response on Mucosal Permeability in Human Reconstructed Intestinal 3D Tissue Model
Source: Metabolites. 2022 Oct 26;12(11):1027. doi: 10.3390/metabo12111027 (PMC9696696; doi:10.3390/metabo12111027)
Supplement: Supplementary file 1 [file metabolites-12-01027-s001.zip › Table S2_Animal studies.xlsx]

## Sheet: Bromelain experiment
		2018-06-01	2018-06-02	2018-06-03	2018-06-05	organs
		B wt1	B wt2	B wt3	B wt4	SI, g	cecum, g	spleen, g	SI/bwt	Cecum/bwt	Spleen/bwt
control	1	22.4	22.7	22.7	23.1	0.99	0.705	0.086	0.0428571	0.0305195	0.00372294
control	2	22.7	23	22.8	24.1	0.898	0.726	0.07	0.0372614	0.0301245	0.00290456
control	3	20.7	21.2	20.8	21.2	0.802	0.651	0.058	0.0378302	0.0307075	0.00273585
control	4	19.9	20.1	20.5	21	0.753	0.595	0.059	0.0358571	0.0283333	0.00280952
control	9	23.3	23.3	23.3	24.1	0.994	0.77	0.063	0.0412448	0.0319502	0.00261411
control	10	23.2	23.7	24.5	25.3	1.193	0.833	0.074	0.0471542	0.0329249	0.0029249
BRM	5	21	21.3	20.8	21.7	0.844	0.733	0.064	0.038894	0.0337788	0.00294931
BRM	6	21.2	20.7	21	21.3	0.879	0.747	0.057	0.0412676	0.0350704	0.00267606
BRM	7	21	20.8	20.9	21.3	0.883	0.673	0.055	0.0414554	0.0315962	0.00258216
BRM	8	23.1	23.3	23.1	23.2	0.894	0.666	0.051	0.0385345	0.0287069	0.00219828
BRM	12	26.8	26.7	26.1	27	1.146	0.851	0.074	0.0424444	0.0315185	0.00274074
BRM	13	26.1	26.6	26.2	26.9	1.008	0.807	0.067	0.0374721	0.03	0.00249071
BRM	14	24.2	24.8	24.4	24.9	0.937	0.705	0.078	0.0376305	0.0283133	0.00313253
	control	22.0333	22.3333	22.4333	23.1333	0.938333	0.713333	0.0683333	0.0403675	0.03076	0.00295198
	treatment	23.3429	23.4571	23.2143	23.7571	0.941571	0.740286	0.0637143	0.0396712	0.0312834	0.0026814
	SD control	1.40523	1.38948	1.52534	1.72356	0.158231	0.0844385	0.0106708	0.00422979	0.00157839	0.000394596
	SD treatment	2.44667	2.63113	2.40654	2.52709	0.104366	0.0684318	0.0100285	0.00201326	0.00251094	0.000305086

## Sheet: papain experiment
		2018-09-03	2018-09-04	2018-09-05	2018-09-06	organs
	B wt:	B wt1	B wt2	B wt3	B wt4	SI	cecum	spleen	SI/bwt	Cecum/bwt	Spleen/bwt
water	1	23.9	24.1	23.4	24.3	0.839	0.293	0.48	0.0345267	0.0120576	0.0197531
water	2	22.2	22.6	22.4	22.3	0.905	0.313	0.65	0.040583	0.0140359	0.029148
water	3	24.3	24.8	24	24.3	0.9	0.406	0.74	0.037037	0.0167078	0.0304527
water	4	23.1	23.9	22.8	22.7	0.815	0.39	0.56	0.0359031	0.0171806	0.0246696
water	5	19.4	19.8	19.7	19.9	0.695	0.299	0.37	0.0349246	0.0150251	0.018593
water	6	22.9	23.1	22.7	22.5	0.928	0.378	0.56	0.0412444	0.0168	0.0248889
water	7	23.2	23.5	23.1	23.1	0.868	0.404	0.6	0.0375758	0.0174892	0.025974
PAP	8	23.6	23.7	23.3	24	0.965	0.394	0.67	0.0402083	0.0164167	0.0279167
PAP	9	21.7	21.7	21.5	22.2	0.907	0.311	0.51	0.0408559	0.014009	0.022973
PAP	10	23.6	23.1	23.3	23.6	0.882	0.301	0.52	0.0373729	0.0127542	0.0220339
PAP	11	23.4	23.8	23.6	23.5	0.931	0.473	0.72	0.039617	0.0201277	0.0306383
PAP	12	20.1	20.4	20.2	20.2	0.845	0.283	0.56	0.0418317	0.0140099	0.0277228
PAP	13	22.2	23.2	23.2	23.5	0.851	0.38	0.49	0.0362128	0.0161702	0.0208511
PAP	14	25.1	25.7	25.4	25.5	0.981	0.473	0.66	0.0384706	0.018549	0.0258824
	control	22.7143	23.1143	22.5857	22.7286	0.85	0.354714	0.565714	0.0373992	0.0156137	0.0247827
	treatment	22.8143	23.0857	22.9286	23.2143	0.908857	0.373571	0.59	0.0392242	0.0160052	0.0254311
	SD control	1.61186	1.62422	1.37529	1.48965	0.0788501	0.0508256	0.118583	0.0026362	0.00200245	0.00440185
	SD treatment	1.62217	1.67673	1.65299	1.64664	0.0532241	0.0791788	0.0916515	0.00198529	0.00265195	0.00358953
